# Supplementary material for: Complex and extensive post-transcriptional regulation revealed by integrative proteomic and transcriptomic analysis of metabolite stress response in Clostridium acetobutylicum
Source: Biotechnol Biofuels. 2015 Jun 10;8:81. doi: 10.1186/s13068-015-0260-9 (PMC4533764; doi:10.1186/s13068-015-0260-9)
Supplement: Additional file 2: — Proteomic data. Clostridium acetobutylicum proteomic data for butanol and butyrate stress using iTRAQ labeling. [file 13068_2015_260_MOESM2_ESM.xlsx]

## Sheet: Read me
Additonal file 2 - Proteomic Data
Worksheet Name	Description
Butanol stress	Proteomic data from 4 butanol (BuOH) stress conditions (NS- no-stress; LBuOH -low; MBuOH -medium; and HBuOH - high). Studied at 3 time points - 15, 45 and 75 minutes post-stress. Values represent average of 3 replicates. 440 protein were detected.
Butyrate stress	Proteomic data from 4 butyrate (BA) stress conditions (NS- no-stress; LBA -low; MBA -medium; and HBA - high). Studied at 3 time points - 15, 45 and 75 minutes post-stress. Values represent average of 3 replicates. 589 protein were detected.
	NA - denotes protein was not detceted under that condition and/or time point
	All values are represented as log2 transformed values

## Sheet: Butanol stress
Protein	Accession	Gene ID	NS-15 Min	NS-45 Min	NS-75 Min	LBuOH-15 Min	LBuOH-45 Min	LBuOH-75 Min	MBuOH-15 Min	MBuOH-45 Min	MBuOH-75 Min	HBuOH-15 Min	HBuOH-45 Min	HBuOH-75 Min
rplU gene product	gi|15894539	CAC1257	0.106348	-1.31545	0.0265876	0.531469	-0.345564	-0.691057	0.185993	-0.0531943	-0.172669	0.677711	0.225892	-0.465142
rpmA gene product	gi|15894541	CAC1259	NA	NA	NA	NA	NA	NA	NA	NA	NA	0.0663992	-0.0133342	0.199374
rpsT gene product	gi|15894556	CAC1274	NA	NA	NA	0.358734	0.332164	0.318924	NA	NA	NA	NA	NA	NA
prmA gene product	gi|15894566	CAC1284	-0.318866	-0.664288	-1.08957	NA	NA	NA	NA	NA	NA	NA	NA	NA
rpsU gene product	gi|15894570	CAC1288	-0.119667	-0.186065	-0.172669	0.0531113	0	0.0398403	0.0133551	0.0133551	-0.0266459	0.279055	-0.0531943	0.372061
rpmB gene product	gi|15895010	CAC1733	NA	NA	NA	NA	NA	NA	0.0930192	0.0133551	-0.0531943	NA	NA	NA
rpsP gene product	gi|15895032	CAC1755	0.425244	1.00985	1.00985	-0.85048	-0.451859	-0.704159	-2.23243	-2.05949	-2.13924	-0.358824	1.35535	0.531469
rplS gene product	gi|15895036	CAC1759	0.704252	0.465086	0.132906	0.0930192	0.837136	0.398679	0.185993	0.119555	0.119555	1.55464	1.4351	-1.26223
rpsB gene product	gi|15895063	CAC1787	-0.0399332	-0.704159	-1.23582	-0.651088	-0.0266459	0.690998	0.225892	0.531469	-0.252398	0.837136	0.876959	0.185993
rpsO gene product	gi|15895083	CAC1807	-0.0133342	0.0398403	0.0531113	-0.0266459	0.185993	0.106348	-0.146244	-0.146244	0.0531113	-0.0929555	-0.146244	-0.504919
lytB gene product	gi|15895122	CAC1847	0.292311	0.385376	0.34551	1.5148	0.252416	1.0497	0.1595	0.0663992	-0.584674	-0.571322	-0.531573	-0.651088
rplT gene product	gi|15895626	CAC2359	NA	NA	NA	0.0930192	-1.62104	0.225892	NA	NA	NA	NA	NA	NA
ribosome-associated protein	gi|15896102	CAC2847	-0.239226	0.318924	0.611267	-0.225835	0.0398403	0.0797024	NA	NA	NA	NA	NA	NA
rpmE gene product	gi|15896142	CAC2888	-1.15618	-0.239226	0.106348	-0.730727	0.465086	-0.30561	-0.0531943	0	-0.0133342	0.1595	0.185993	0.0133551
rpsI gene product	gi|15896348	CAC3097	-1.46156	-0.318866	-1.48803	0	-0.332244	-0.438503	0.863701	0.730836	0.903578	-0.0399332	-0.0531943	-0.0133342
rplM gene product	gi|15896349	CAC3098	1.2756	1.66097	1.38195	-0.797363	-0.186065	0.850399	-0.704159	-0.863809	-1.27579	-0.265691	0.332164	-0.239226
rplQ gene product	gi|15896354	CAC3103	0.119555	0.0930192	0.106348	NA	NA	NA	-0.996542	-1.08957	-0.504919	0.0930192	0.0663992	0.0265876
rpsD gene product	gi|15896356	CAC3105	-0.837017	-0.584674	-0.903468	0.0133551	0.0133551	0.0797024	0.478402	1.18263	0.478402	0.185993	-0.398589	-0.783887
rpsK gene product	gi|15896357	CAC3106	0.106348	0.0265876	0.0531113	-0.132894	-0.159396	-0.0399332	-0.0399332	0.0398403	0.0663992	-0.0531943	-0.438503	-0.398589
rpsM gene product	gi|15896358	CAC3107	0.172744	-0.0133342	-0.0531943	0.0930192	-0.0531943	-0.0133342	0.837136	0.531469	-0.279109	0.119555	0.185993	-1.38195
rpmJ gene product	gi|15896359	CAC3108	-0.597933	-0.385337	-0.146244	-0.664288	-0.491673	-0.438503	NA	NA	NA	NA	NA	NA
rplO gene product	gi|15896364	CAC3114	1.2756	0.757365	1.8204	0.318924	0.890252	1.7274	-0.704159	-1.19595	-2.24537	0.106348	0.0265876	0.0265876
rpmD gene product	gi|15896365	CAC3115	-1.5412	0.0531113	0.730836	NA	NA	NA	NA	NA	NA	NA	NA	NA
rpsE gene product	gi|15896366	CAC3116	1.70084	1.60782	1.2092	-0.730727	-0.823933	0.863701	-0.425269	-2.21893	-0.71762	-0.0797829	-0.783887	-1.16942
rplR gene product	gi|15896367	CAC3117	1.06302	1.36866	1.2092	0.106348	0.0663992	1.2092	-0.691057	-0.637783	-0.93016	-0.0133342	0.0398403	0.0133551
rplF gene product	gi|15896368	CAC3118	0.146134	-0.996542	0.664392	1.39523	0.358734	-0.0664274	-0.0399332	0.0797024	-0.132894	-0.518288	-0.504919	-1.28877
rpsH gene product	gi|15896369	CAC3119	-0.465142	-0.385337	-0.996542	NA	NA	NA	0.478402	0.332164	0.637842	NA	NA	NA
rplE gene product	gi|15896371	CAC3121	1.26231	1.4351	1.46163	-0.0664274	0.518233	0.876959	-0.876996	-1.03653	-1.20923	1.03647	0.744075	1.2756
rplX gene product	gi|15896372	CAC3122	0.637842	0.571337	-0.146244	1.10286	0.398679	1.99317	-0.0929555	-0.0797829	-0.252398	-0.172669	-0.212568	-0.265691
rplN gene product	gi|15896373	CAC3123	0.624522	1.03647	0.318924	-0.172669	0.0663992	0.0930192	-0.318866	0.411969	0.292311	-0.0133342	-0.0664274	-0.0531943
rpsQ gene product	gi|15896374	CAC3124	0.451752	0.890252	1.11617	-0.265691	0.239154	0.252416	-0.0664274	-0.0664274	-0.172669	NA	NA	NA
rpmC gene product	gi|15896375	CAC3125	-0.85048	-0.637783	-0.983361	0.106348	0.0265876	-0.0133342	-0.119667	-0.0531943	-0.292299	0.837136	1.44837	0.358734
rplP gene product	gi|15896376	CAC3126	-0.0133342	-0.0266459	-0.0399332	NA	NA	NA	-0.624599	-0.837017	-0.225835	0.704252	0.239154	-0.744197
rpsC gene product	gi|15896377	CAC3127	0.185993	-0.239226	0.0797024	NA	NA	NA	0.119555	-0.0266459	-0.186065	0.106348	0.146134	-0.265691
rplV gene product	gi|15896378	CAC3128	-0.0133342	0.411969	-1.60779	-0.239226	-0.624599	-0.225835	-0.823933	-0.478346	-1.39517	-0.225835	-0.132894	-1.15618
rpsS gene product	gi|15896379	CAC3129	2.03302	2.37851	1.66097	-0.358824	0.0133551	0.571337	-1.5679	-1.36848	-2.13924	-0.0133342	-0.106249	0
rplB gene product	gi|15896380	CAC3130	1.4351	1.28889	1.36866	-0.0266459	-0.0399332	-0.0531943	-0.0266459	-0.0266459	-0.0266459	-0.146244	-0.425269	-1.62104
rplW gene product	gi|15896381	CAC3131	0.119555	0.1595	0.199374	0.0531113	0.0663992	0.146134	-0.531573	-2.36513	-2.00636	-0.0133342	0.0663992	0.106348
rplD gene product	gi|15896382	CAC3132	-0.318866	-0.823933	-0.531573	-0.0399332	-0.0399332	0.0265876	0.478402	0.677711	-0.106249	0.438506	0.637842	0.624522
rplC gene product	gi|15896383	CAC3133	0.358734	1.11617	0.518233	0.279055	-0.292299	0.0133551	-0.823933	0.199374	-1.03653	-1.06311	-0.704159	-0.704159
rpsJ gene product	gi|15896384	CAC3134	2.11273	1.99317	1.80715	-0.797363	-0.451859	0.797262	-0.81046	-0.691057	-0.531573	-0.106249	0.611267	0.823831
rpsG gene product	gi|15896388	CAC3139	3.40166	3.08275	1.74067	-0.252398	-0.132894	-0.0929555	-1.15618	-1.16942	-0.651088	0.0797024	0.0133551	-0.186065
rpsL gene product	gi|15896389	CAC3140	-0.0929555	-0.0664274	-0.0133342	-0.0797829	-0.0929555	-0.0531943	NA	NA	NA	NA	NA	NA
rplL gene product	gi|15896393	CAC3145	1.50152	1.91342	1.87358	0.265797	-0.318866	1.0497	-1.66109	-2.11279	-1.82062	-1.71407	0.558072	-0.106249
rplJ gene product	gi|15896394	CAC3146	0.0133551	-0.0133342	-0.0531943	-0.491673	-0.318866	1.18263	-1.16942	-1.64747	-1.88683	3.33521	2.09946	2.04632
rplA gene product	gi|15896395	CAC3147	-0.146244	-0.664288	-0.85048	0.398679	-0.943416	0.0398403	0.876959	0.943434	0.318924	1.12948	0.637842	1.02318
rplK gene product	gi|15896396	CAC3148	2.88343	1.26231	1.75399	-0.67761	-0.186065	-1.64747	0.797262	0.185993	-0.558092	0.385376	0.0265876	-1.11622
rplI gene product	gi|15896948	CAC3717	1.47493	1.84699	1.75399	-0.252398	-0.93016	0.372061	-2.0862	-1.68733	-2.43129	-2.2856	-1.15618	-0.903468
rpsR gene product	gi|15896953	CAC3722	-0.637783	-0.0929555	-0.106249	0.385376	-0.199255	0.611267	0.0265876	0.1595	0.0531113	-0.332244	-0.0531943	0.0133551
rpsF gene product	gi|15896955	CAC3724	0.0265876	0.0663992	-0.0266459	NA	NA	NA	-0.186065	-0.146244	0.0531113	-0.0266459	-0.119667	-0.0531943
era gene product	gi|15894577	CAC1295	0.810566	0.518233	0.770702	0.132906	0.0531113	-0.0266459	1.03647	-1.92687	1.15601	NA	NA	NA
TYPA/BIPA type GTPase	gi|15894961	CAC1684	-0.0797829	-1.02327	-0.0664274	0.0930192	0	0.0133551	0.544782	0.664392	0.411969	0.1595	0.332164	-1.27579
engA gene product	gi|15894988	CAC1711	0.332164	0.239154	-1.19595	NA	NA	NA	-0.0797829	0.425244	-0.491673	NA	NA	NA
dnaA gene product	gi|15893299	CAC0001	0.0398403	0.0797024	-0.0133342	NA	NA	NA	0.212632	-0.37202	-0.106249	NA	NA	NA
dnaN gene product	gi|15893300	CAC0002	NA	NA	NA	NA	NA	NA	0.172744	-0.159396	0.438506	NA	NA	NA
gyrB gene product	gi|15893304	CAC0006	-0.146244	-0.0133342	-0.172669	0.0663992	0.146134	-0.0797829	0.185993	0.0531113	0.146134	NA	NA	NA
gyrA gene product	gi|15893305	CAC0007	NA	NA	NA	NA	NA	NA	0.983313	1.07629	0.0930192	NA	NA	NA
aminotransferase	gi|15893312	CAC0014	-0.983361	-0.398589	0.0531113	1.10286	-0.0266459	-0.186065	-0.186065	-0.783887	-1.39517	-0.318866	-0.159396	-1.39517
serA gene product	gi|15893313	CAC0015	-0.876996	-0.186065	-0.651088	0.305562	-0.252398	-2.01976	1.7274	1.2225	0.624522	0.93017	0.465086	0.0133551
SpoOJ/ParA/ParB/repB family protein	gi|15893314	CAC0016	0	-0.425269	-0.504919	NA	NA	NA	NA	NA	NA	NA	NA	NA
serS gene product	gi|15893315	CAC0017	-0.159396	0.1595	0.146134	0.385376	0.624522	0.185993	-0.119667	-0.252398	-0.318866	NA	NA	NA
serS gene product	gi|15893319	CAC0021	-0.0664274	-0.0399332	-0.199255	NA	NA	NA	0.0398403	0.0265876	-0.172669	-0.0531943	-0.239226	-0.265691
asd gene product	gi|15893320	CAC0022	0.106348	0.531469	1.35535	-0.691057	-0.71762	0.96997	-0.558092	-1.08957	0.279055	4.78358	5.26193	5.00947
hydA gene product	gi|15893326	CAC0028	-0.239226	-0.358824	-0.172669	-0.637783	0.106348	-2.19232	2.16591	1.35535	1.07629	NA	NA	NA
PemK family DNA-binding protein	gi|15893379	CAC0083	0.637842	0.956726	0.996606	NA	NA	NA	NA	NA	NA	NA	NA	NA
ilvC gene product	gi|15893387	CAC0091	-2.13924	-1.46156	-0.0797829	-0.0531943	0.0797024	-2.21893	-1.48803	0.292311	0.292311	-0.863809	-0.159396	0.212632
ferredoxin-nitrite reductase	gi|15893390	CAC0094	0.305562	0.0265876	0.358734	NA	NA	NA	0.185993	0.0663992	0.132906	NA	NA	NA
O-acetylhomoserine sulfhydrylase	gi|15893398	CAC0102	0.770702	0.651132	1.68755	NA	NA	NA	NA	NA	NA	NA	NA	NA
sulfate ABC transporter substrate-binding protein	gi|15893402	CAC0106	NA	NA	NA	NA	NA	NA	NA	NA	NA	0.372061	0.106348	0.292311
ABC-type sulfate transporter ATPase component	gi|15893403	CAC0107	NA	NA	NA	NA	NA	NA	-0.132894	-0.0266459	-0.0797829	NA	NA	NA
sulfate ABC transporter permease	gi|15893404	CAC0108	NA	NA	NA	-0.531573	-0.0133342	-0.451859	NA	NA	NA	0.358734	1.00985	-0.0797829
cysN gene product	gi|15893406	CAC0110	-0.783887	-0.93016	-0.398589	NA	NA	NA	0.172744	0.398679	0.465086	NA	NA	NA
glutamine-binding periplasmic protein fused to glutamine permease	gi|15893407	CAC0111	NA	NA	NA	NA	NA	NA	-0.265691	1.02318	0.318924	-0.0266459	-0.252398	-0.451859
Carbone-monoxide dehydrogenase, beta chain	gi|15893412	CAC0116	-0.664288	-2.35181	-2.01976	0.597984	-1.00984	-1.19595	1.88686	1.78056	0.132906	0.797262	0.810566	0.96997
hypothetical protein	gi|15893422	CAC0126	-0.0531943	0.119555	0.0398403	NA	NA	NA	NA	NA	NA	NA	NA	NA
ABC transporter ATP-binding protein	gi|15893433	CAC0138	-1.11622	-0.903468	-1.28877	-0.345564	0.292311	-0.730727	-0.252398	-0.225835	-0.119667	NA	NA	NA
membrane permease, cation efflux pumps	gi|15893436	CAC0141	-0.119667	0.106348	-0.0399332	NA	NA	NA	-0.37202	0.584674	0.106348	NA	NA	NA
related to ABC transporter permease	gi|15893441	CAC0146	-0.225835	-0.146244	0.146134	NA	NA	NA	-0.0797829	-0.332244	-0.106249	-0.0266459	0.0133551	0.0398403
ABC transporter ATP-binding protein	gi|15893442	CAC0147	-0.0664274	-0.252398	-0.106249	0.34551	0.119555	0.0531113	-0.119667	0.0265876	-0.0133342	-0.146244	-0.491673	0.744075
glmS gene product	gi|15893453	CAC0158	1.26231	-0.239226	-0.159396	0.34551	0.132906	0.0133551	0.1595	0.0398403	0.0265876	-0.0797829	-0.30561	-0.199255
amino acid transporter	gi|15893564	CAC0272	NA	NA	NA	0.185993	0.0531113	0.119555	NA	NA	NA	NA	NA	NA
2-isopropylmalate synthase	gi|15893565	CAC0273	-1.72738	-0.106249	-2.36513	0.106348	0.146134	0.132906	-0.37202	0.185993	0.411969	0.34551	0.106348	0.411969
aspartate kinase	gi|15893570	CAC0278	-0.345564	-1.07643	-0.916753	0.451752	0.518233	-0.398589	0.0265876	-0.0797829	-0.0929555	0.106348	-0.0399332	-0.0929555
MccF-like protein	gi|15893585	CAC0293	NA	NA	NA	NA	NA	NA	-0.0797829	-0.876996	-2.2856	NA	NA	NA
signal peptidase II	gi|15893593	CAC0301	-0.730727	-1.78041	-0.37202	NA	NA	NA	NA	NA	NA	NA	NA	NA
abrB gene product	gi|15893602	CAC0310	0.943434	1.40849	1.7274	-1.66109	-1.84684	-1.15618	-1.7539	-1.20923	-0.664288	-0.0664274	0.784001	0.185993
argF/I gene product	gi|15893608	CAC0316	0	-0.172669	0.0265876	NA	NA	NA	-0.0929555	-0.146244	-0.345564	0.0531113	0.0663992	0.185993
sensor protein	gi|15893614	CAC0322	0.1595	-0.239226	-0.611314	0.0797024	0.0930192	0.0398403	0.478402	0.34551	0.358734	NA	NA	NA
hypothetical protein	gi|15893616	CAC0324	NA	NA	NA	-0.0399332	-0.146244	0.279055	NA	NA	NA	NA	NA	NA
amino acid-binding protein	gi|15893671	CAC0380	-0.67761	0.239154	-0.30561	NA	NA	NA	0.0133551	0.0930192	0.0930192	-0.292299	-0.398589	0.34551
methyl-accepting chemotaxis protein	gi|15893672	CAC0381	NA	NA	NA	-0.0929555	-0.146244	-0.186065	NA	NA	NA	-0.597933	-0.903468	-6.46753
hypothetical protein	gi|15893678	CAC0387	NA	NA	NA	-0.491673	-0.30561	-0.438503	NA	NA	NA	NA	NA	NA
methyl-accepting chemotaxis protein	gi|15893724	CAC0433	NA	NA	NA	NA	NA	NA	-0.225835	0.571337	-0.239226	NA	NA	NA
pepT gene product	gi|15893767	CAC0476	0.744075	-0.186065	-0.93016	NA	NA	NA	NA	NA	NA	NA	NA	NA
hypothetical protein	gi|15893769	CAC0478	NA	NA	NA	NA	NA	NA	0.279055	0.0930192	-0.0797829	NA	NA	NA
hypothetical protein	gi|15893770	CAC0479	NA	NA	NA	NA	NA	NA	-0.239226	0.385376	-0.279109	NA	NA	NA
nrdD gene product	gi|15893771	CAC0480	0.358734	0.956726	-0.186065	-0.318866	0.0930192	-0.0133342	-0.0133342	-0.504919	-0.119667	NA	NA	NA
glmM gene product	gi|15893775	CAC0484	0.0797024	0.0797024	0.0797024	-0.199255	-0.146244	0.212632	0.0133551	-0.37202	-0.71762	-0.664288	-0.983361	-1.10284
hypothetical protein	gi|15893779	CAC0488	-0.132894	-0.146244	-0.332244	NA	NA	NA	0	0.292311	-0.318866	NA	NA	NA
carboxyl-terminal protease	gi|15893790	CAC0499	NA	NA	NA	NA	NA	NA	0.172744	0.212632	0.0398403	NA	NA	NA
pfkA gene product	gi|15893808	CAC0517	0.119555	0.0265876	-0.0266459	-0.385337	0.146134	-0.186065	-0.106249	0.172744	-0.0797829	NA	NA	NA
pykA gene product	gi|15893809	CAC0518	0.837136	1.14274	1.23573	0.664392	-0.823933	0.478402	-0.199255	-0.411963	-0.783887	-0.385337	-0.890305	-1.44851
hypothetical protein	gi|15893846	CAC0556	1.40849	1.58125	1.84699	NA	NA	NA	0.106348	0.199374	0.385376	NA	NA	NA
asd gene product	gi|15893858	CAC0568	0.611267	0.225892	0.770702	1.03647	-0.637783	0.252416	-0.93016	-2.23243	-1.02327	0.0930192	-0.438503	-0.0133342
PTS system transporter subunit IIABC	gi|15893860	CAC0570	NA	NA	NA	4.51782	4.95632	4.45138	0.717561	0.398679	0.438506	NA	NA	NA
metH gene product	gi|15893867	CAC0578	-1.16942	-1.36848	-0.890305	0.0265876	0	0.491597	0.478402	1.55464	1.38195	NA	NA	NA
ribA gene product	gi|15893881	CAC0592	NA	NA	NA	NA	NA	NA	0	0.332164	0.279055	1.24902	0.770702	1.06302
ribH gene product	gi|15893882	CAC0593	NA	NA	NA	NA	NA	NA	-0.730727	-0.0399332	1.2225	NA	NA	NA
pyridoxal biosynthesis lyase PdxS	gi|15893883	CAC0594	0.704252	0.558072	1.58125	-0.37202	-0.611314	0.34551	-1.31545	-1.74082	-2.03327	0.0930192	-0.0266459	-0.0133342
aminopeptidase	gi|15893896	CAC0607	1.07629	-0.119667	0.398679	NA	NA	NA	-0.0266459	-0.411963	-0.0266459	NA	NA	NA
lisA gene product	gi|15893897	CAC0608	NA	NA	NA	NA	NA	NA	NA	NA	NA	1.10286	0.558072	0.558072
trpS gene product	gi|15893914	CAC0626	-0.186065	0.132906	0.372061	NA	NA	NA	NA	NA	NA	NA	NA	NA
peptide chain ralease factor 3	gi|15893918	CAC0630	NA	NA	NA	NA	NA	NA	0.132906	0.199374	0.185993	NA	NA	NA
tyrS gene product	gi|15893925	CAC0637	NA	NA	NA	0.185993	0.239154	-0.770781	-0.0797829	-0.0929555	-0.172669	0	-0.132894	-0.611314
leuS gene product	gi|15893934	CAC0646	NA	NA	NA	NA	NA	NA	1.56793	0.717561	1.35535	NA	NA	NA
response regulator	gi|15893941	CAC0653	NA	NA	NA	-0.252398	0.106348	-0.411963	NA	NA	NA	NA	NA	NA
Fe-S oxidoreductase	gi|15893946	CAC0658	NA	NA	NA	-0.106249	0.132906	-1.36848	-0.265691	0	-0.132894	-1.44851	-1.47513	0.0265876
sugar ABC transporter periplasmic sugar-binding protein	gi|15893950	CAC0662	NA	NA	NA	0.119555	0.398679	0.106348	NA	NA	NA	NA	NA	NA
nrgB gene product	gi|15893969	CAC0681	-0.0133342	0.146134	-0.385337	NA	NA	NA	NA	NA	NA	NA	NA	NA
cspR gene product	gi|15893988	CAC0700	0.199374	-0.279109	0.584674	NA	NA	NA	0.690998	0.425244	1.32878	NA	NA	NA
Med/BMP family lipoprotein	gi|15893990	CAC0702	-0.292299	0.0265876	-0.279109	0.119555	0.863701	-0.67761	-0.172669	-0.186065	-0.199255	0.411969	-0.252398	-0.159396
gapC gene product	gi|15893997	CAC0709	-1.16942	-1.48803	-0.704159	-0.159396	-0.30561	-1.42159	0.757365	0.398679	0.252416	0.943434	0.757365	0.558072
pgk gene product	gi|15893998	CAC0710	-0.0399332	-0.0133342	-0.0531943	-0.0266459	-0.0133342	0	-0.0531943	-0.0133342	-0.0531943	-0.518288	-0.544771	-0.478346
tpiA gene product	gi|15893999	CAC0711	-0.691057	-0.199255	1.03647	0.916859	-1.06311	0.1595	0.132906	-0.37202	-1.23582	0.0265876	-0.119667	-1.48803
pgm gene product	gi|15894000	CAC0712	-0.584674	-1.11622	-0.863809	0.0133551	-0.119667	-0.0664274	0.823831	0.558072	0.425244	0.0797024	0.1595	0.0133551
eno gene product	gi|15894001	CAC0713	-0.558092	0.571337	0.465086	-0.704159	0.0930192	0.398679	0.0265876	-1.22263	-0.318866	-0.345564	-0.186065	-0.225835
oxidoreductase	gi|15894051	CAC0764	0.0133551	-0.0399332	0.0797024	-0.132894	0.1595	-0.30561	0.239154	0.318924	0.305562	1.52807	2.4981	1.24902
ATP-dependent RNA helicase	gi|15894071	CAC0784	NA	NA	NA	NA	NA	NA	2.33862	1.34204	0.823831	NA	NA	NA
D-amino acid aminotransferase	gi|15894079	CAC0792	0.0398403	-0.558092	0.106348	NA	NA	NA	0.358734	0.185993	0.372061	1.18263	-0.730727	1.38195
cold shock protein	gi|15894094	CAC0807	0.0398403	0.0797024	0.0531113	-0.81046	-0.611314	0.611267	0	0.119555	-0.0266459	-0.146244	-0.37202	-0.132894
fructose-bisphosphate aldolase	gi|15894114	CAC0827	-0.67761	-1.43518	-0.996542	0.704252	0.279055	-1.71407	-0.0399332	0.0133551	-0.0266459	-0.398589	-0.318866	-1.26223
cfa gene product	gi|15894164	CAC0877	-0.106249	-0.106249	-0.0664274	0.0398403	0.0531113	0.0531113	0.0797024	-0.0797829	0.0265876	-0.0797829	-0.0929555	0.0930192
amino acid binding protein	gi|15894167	CAC0880	-0.624599	-0.81046	-0.292299	-0.132894	-0.358824	0.0531113	0.106348	0.0930192	0.0133551	NA	NA	NA
3-deoxy-7-phosphoheptulonate synthase	gi|15894179	CAC0892	-0.863809	-0.199255	0.172744	0.890252	-0.212568	0.465086	0.571337	0.730836	-0.704159	-0.71762	0.744075	0.34551
aroA gene product	gi|15894182	CAC0895	NA	NA	NA	NA	NA	NA	0.996606	0.0663992	-0.664288	NA	NA	NA
aroC gene product	gi|15894183	CAC0896	0.1595	0.0133551	0.332164	-0.0133342	-0.106249	-0.0399332	0.0531113	0.1595	-0.239226	NA	NA	NA
aro gene product	gi|15894184	CAC0897	NA	NA	NA	NA	NA	NA	-0.172669	-0.491673	-0.478346	0.199374	-0.85048	0.199374
ABC transporter ATPase	gi|15894191	CAC0904	0.265797	0.185993	0.358734	0.863701	-0.0929555	1.10286	0	0.172744	-0.0664274	-0.159396	-0.438503	-0.239226
methyl-accepting chemotaxis protein	gi|15894196	CAC0909	NA	NA	NA	NA	NA	NA	-0.132894	0.0930192	-0.0399332	NA	NA	NA
hisZ gene product	gi|15894222	CAC0935	-0.0531943	-0.0664274	-0.0664274	-1.02327	0.265797	-0.146244	-0.0929555	0	0.146134	NA	NA	NA
hisG gene product	gi|15894223	CAC0936	0	-0.146244	-0.0266459	NA	NA	NA	NA	NA	NA	NA	NA	NA
hisD gene product	gi|15894224	CAC0937	0.0663992	0.0133551	0.0398403	0.265797	0.252416	-0.106249	-0.0399332	-0.0266459	-0.159396	-0.558092	1.87358	1.35535
hisH gene product	gi|15894226	CAC0939	-0.0133342	-0.0266459	-0.0266459	-0.451859	-0.239226	0.185993	NA	NA	NA	0.332164	0.0797024	-0.172669
hisA gene product	gi|15894227	CAC0940	0.305562	-0.491673	0	0.876959	-0.225835	-0.425269	0.239154	0.252416	0.106348	-0.212568	0.0398403	-0.358824
hisF gene product	gi|15894228	CAC0941	-1.00984	-0.597933	-0.916753	-1.18246	0.478402	-1.3419	-0.425269	0.0398403	0.292311	-0.651088	-0.478346	0
hisE gene product	gi|15894230	CAC0943	-0.385337	-0.172669	-0.239226	NA	NA	NA	NA	NA	NA	NA	NA	NA
tkt gene product	gi|15894231	CAC0944	-0.119667	-0.0664274	-0.199255	NA	NA	NA	-0.425269	-0.744197	0.0663992	0.0531113	-0.890305	0.225892
UDP-N-acetylmuramyl tripeptide synthetase	gi|15894249	CAC0962	1.38195	-0.332244	1.59455	-0.225835	0.651132	-1.51499	NA	NA	NA	NA	NA	NA
isopropylmalate synthase	gi|15894257	CAC0970	-0.318866	-1.3288	-1.36848	NA	NA	NA	-0.252398	0.491597	-0.106249	-0.0133342	0.1595	0.411969
citB gene product	gi|15894258	CAC0971	0.903578	0.438506	-1.04961	0.0398403	-0.0133342	0.106348	0.544782	1.03647	0.996606	0.0398403	0.172744	0.0663992
citC gene product	gi|15894259	CAC0972	-0.119667	-0.0266459	-0.0133342	0.225892	-0.744197	-0.664288	-0.199255	0.797262	-0.146244	-0.119667	0.810566	-0.491673
argG gene product	gi|15894260	CAC0973	0.199374	-1.00984	-0.970017	-0.0399332	-0.225835	-0.318866	0.850399	-0.597933	0.664392	0.34551	-0.797363	-0.225835
asnC gene product	gi|15894264	CAC0977	1.11617	1.10286	1.00985	NA	NA	NA	-0.770781	0.531469	0.398679	NA	NA	NA
pflB gene product	gi|15894267	CAC0980	0.983313	2.43165	2.94987	0.185993	0.770702	0.279055	0.0531113	-0.106249	0	-0.0664274	-0.584674	0.0531113
ABC transporter ATP-binding protein	gi|15894271	CAC0984	NA	NA	NA	NA	NA	NA	-0.132894	0.239154	0.0663992	NA	NA	NA
NLPA family lipoprotein	gi|15894273	CAC0986	0.34551	0.677711	0.0797024	-0.0929555	-0.225835	-0.318866	0.451752	1.18263	0.624522	-0.0399332	0.385376	-0.0399332
gltX gene product	gi|15894277	CAC0990	1.03647	1.54137	1.2225	-0.132894	0.358734	0.385376	-0.0531943	-0.0531943	-0.132894	1.06302	1.35535	1.08957
homoserine dehydrogenase	gi|15894285	CAC0998	-0.239226	-0.691057	-0.783887	0.0663992	0	0.0398403	0.106348	0.239154	0.0663992	0.704252	1.00985	0.504976
thrC gene product	gi|15894286	CAC0999	0.0133551	0.106348	0.212632	-0.797363	-0.318866	-0.106249	-0.132894	-0.159396	0.0531113	-0.172669	-0.837017	0.398679
nadB gene product	gi|15894311	CAC1024	0.119555	0.0930192	0.504976	NA	NA	NA	NA	NA	NA	NA	NA	NA
flavoprotein	gi|15894314	CAC1027	-0.71762	-0.943416	-0.651088	-0.265691	0.185993	0.757365	-0.67761	0.132906	0.438506	0.0398403	1.18263	1.11617
pykA gene product	gi|15894323	CAC1036	1.63441	1.24902	1.07629	-1.79386	-1.02327	-1.12942	0	-0.0266459	0.0531113	-0.544771	-0.637783	-1.3288
argS gene product	gi|15894328	CAC1041	0.172744	0.0797024	0.0797024	NA	NA	NA	0.279055	-0.571322	-0.252398	0.146134	0.358734	0.491597
NADH:flavin oxidoreductase	gi|15894331	CAC1044	NA	NA	NA	NA	NA	NA	-0.332244	-0.318866	-0.159396	NA	NA	NA
membrane protease subunit stomatin/prohibitin-like protein	gi|15894339	CAC1052	-0.265691	0.34551	0.531469	-0.0531943	-0.199255	-0.318866	-0.0929555	0.0930192	0.106348	NA	NA	NA
Fe-S oxidoreductase	gi|15894357	CAC1072	NA	NA	NA	NA	NA	NA	-0.0531943	-0.863809	-0.199255	NA	NA	NA
glpX gene product	gi|15894373	CAC1088	0.757365	0.823831	0.558072	0.199374	-0.358824	-0.0929555	-0.0133342	-0.385337	-0.279109	NA	NA	NA
aminopeptidase	gi|15894376	CAC1091	NA	NA	NA	NA	NA	NA	0.292311	0.199374	0.119555	NA	NA	NA
maf gene product	gi|15894523	CAC1240	-0.664288	-0.345564	-0.0797829	-0.438503	-0.544771	-0.37202	NA	NA	NA	NA	NA	NA
mreB gene product	gi|15894525	CAC1242	0.1595	-0.757306	-1.14274	-0.0664274	-0.0664274	0.0663992	0.597984	0.34551	0.438506	0.34551	-0.0133342	0.279055
minD gene product	gi|15894532	CAC1249	NA	NA	NA	0.212632	-0.37202	-0.385337	-0.159396	-0.0531943	0.106348	NA	NA	NA
grpE gene product	gi|15894563	CAC1281	NA	NA	NA	NA	NA	NA	-0.0399332	0.185993	0.0797024	NA	NA	NA
dnaK gene product	gi|15894564	CAC1282	-1.70087	-1.38195	-1.94009	-0.186065	0.0265876	0.478402	-0.186065	1.4218	1.84699	-0.730727	1.0497	1.8204
dnaJ gene product	gi|15894565	CAC1283	NA	NA	NA	-0.81046	-0.318866	-0.770781	NA	NA	NA	-0.332244	0.438506	-0.504919
HIT family hydrolase	gi|15894569	CAC1287	-1.18246	0.318924	-1.46156	NA	NA	NA	NA	NA	NA	NA	NA	NA
sigA gene product	gi|15894582	CAC1301	0.265797	0.411969	0.0930192	NA	NA	NA	NA	NA	NA	0.903578	0.34551	1.54137
translaldolase	gi|15894626	CAC1347	0.637842	0.571337	0.132906	NA	NA	NA	NA	NA	NA	NA	NA	NA
cobU gene product	gi|15894662	CAC1383	1.28889	-0.584674	1.47493	NA	NA	NA	NA	NA	NA	NA	NA	NA
purE gene product	gi|15894669	CAC1390	1.35535	1.11617	0.770702	NA	NA	NA	-0.491673	-0.903468	-1.44851	0.0133551	-0.491673	-0.956796
purC gene product	gi|15894670	CAC1391	0.0930192	0.185993	0.0398403	-0.0929555	-0.106249	-0.0531943	-0.0929555	-0.119667	-0.0929555	0.677711	-0.0133342	-0.411963
purF gene product	gi|15894671	CAC1392	-0.478346	-0.0797829	-0.318866	NA	NA	NA	0.372061	0.0930192	0.677711	-0.797363	-0.106249	-0.478346
purM gene product	gi|15894672	CAC1393	0.225892	-0.67761	-1.59466	0.119555	-0.0133342	0.0930192	0.863701	0.544782	0.0133551	-0.0929555	0.0265876	-0.0797829
purH gene product	gi|15894674	CAC1395	0.823831	0.305562	-0.30561	0.1595	-0.146244	0.185993	0.106348	-0.106249	-0.0929555	-0.0399332	-0.85048	-1.88683
purD gene product	gi|15894675	CAC1396	0.0797024	0.146134	0.0133551	0.199374	-0.159396	-0.159396	-0.146244	0.0133551	-0.0531943	0.185993	0.0398403	0
ABC transporter periplasmic binding component	gi|15894679	CAC1400	0.332164	-0.119667	0.943434	NA	NA	NA	-0.398589	0.770702	0.239154	NA	NA	NA
cdrC gene product	gi|15894691	CAC1412	-0.119667	-0.132894	0.146134	0.106348	-1.43518	1.36866	NA	NA	NA	NA	NA	NA
nitroreductase	gi|15894697	CAC1418	NA	NA	NA	1.34204	-1.00984	-1.67438	NA	NA	NA	NA	NA	NA
ilvE gene product	gi|15894758	CAC1479	-0.584674	0.279055	0.146134	1.07629	0.584674	1.18263	0	0.0398403	0.0133551	-0.451859	-0.67761	0.850399
fructokinase	gi|15894801	CAC1523	-1.18246	-1.06311	-2.44458	-0.478346	0.398679	-0.81046	0.199374	-1.83393	-0.146244	NA	NA	NA
deoC gene product	gi|15894823	CAC1545	0.119555	-0.132894	0.292311	0.504976	0.34551	0.119555	NA	NA	NA	NA	NA	NA
malS gene product	gi|15894867	CAC1589	NA	NA	NA	NA	NA	NA	0.252416	-0.106249	-0.265691	NA	NA	NA
Zn-binding lipoprotein related (surface adhesin A), ADHS	gi|15894871	CAC1593	NA	NA	NA	-0.119667	-0.318866	-0.252398	0.318924	0.425244	0.358734	NA	NA	NA
malS gene product	gi|15894874	CAC1596	-0.571322	-0.0133342	-0.212568	NA	NA	NA	NA	NA	NA	NA	NA	NA
purQ/purL gene product	gi|15894932	CAC1655	-0.744197	-1.74082	-1.67438	-0.132894	0.212632	-0.106249	0.597984	-1.71407	-0.996542	-0.438503	-1.8604	-0.983361
gltA gene product	gi|15894950	CAC1673	-0.863809	-0.85048	0.132906	-0.0266459	0.0531113	0.0133551	-0.332244	0	0.797262	-0.411963	0.332164	0.571337
gltB gene product	gi|15894951	CAC1674	-0.0531943	-0.199255	-0.0929555	-0.37202	0.690998	0.318924	-0.146244	-0.0664274	-0.0266459	0.0663992	0.0797024	0.0265876
alaS gene product	gi|15894955	CAC1678	-0.664288	-0.770781	-1.10284	0.212632	0.1595	0.0398403	0	0.0930192	0.212632	1.36866	0.425244	0.837136
metal-dependent hydrolase	gi|15894960	CAC1683	0.518233	1.74067	-0.438503	-0.106249	0.265797	-0.597933	0.239154	-0.0133342	0.225892	NA	NA	NA
pilT gene product	gi|15894967	CAC1690	NA	NA	NA	NA	NA	NA	0.465086	0.34551	0.199374	-0.970017	-0.611314	-0.239226
glycosyltransferase	gi|15894968	CAC1691	NA	NA	NA	NA	NA	NA	0.398679	0.411969	0.558072	NA	NA	NA
ftsA gene product	gi|15894969	CAC1692	NA	NA	NA	NA	NA	NA	-0.186065	-0.292299	-0.106249	NA	NA	NA
ftsZ gene product	gi|15894970	CAC1693	-1.12942	-1.11622	-0.970017	-0.0664274	0	-0.0531943	0.0133551	0.0531113	-0.0133342	0.425244	-0.744197	0.34551
Fe-S oxidoreductase	gi|15894987	CAC1710	0.305562	-1.26223	-1.28877	-2.15264	-1.7539	-1.71407	-0.252398	-0.30561	-0.664288	NA	NA	NA
coat morphogenesis sporulation protein SpoIVA	gi|15894990	CAC1713	0.0663992	0.0930192	0.0133551	NA	NA	NA	NA	NA	NA	NA	NA	NA
hypothetical protein	gi|15894994	CAC1717	0.690998	0.903578	0.504976	-0.119667	-0.0929555	0.119555	-0.159396	-0.212568	-0.0266459	-0.916753	-0.504919	-1.02327
serine/threonine protein kinase	gi|15895005	CAC1728	NA	NA	NA	-0.478346	-0.398589	-0.252398	NA	NA	NA	NA	NA	NA
hypothetical protein	gi|15895011	CAC1734	NA	NA	NA	0.770702	0.465086	1.2225	NA	NA	NA	NA	NA	NA
hydroxyacetone kinase-like kinase	gi|15895012	CAC1735	-0.318866	-0.571322	-0.890305	0.318924	1.91342	1.12948	-0.345564	-0.265691	-0.0531943	-0.132894	0.704252	0.172744
eutD gene product	gi|15895019	CAC1742	0.0398403	-0.318866	-0.0797829	0.132906	0.34551	0.0133551	NA	NA	NA	0.0398403	0.0398403	0.0930192
askA gene product	gi|15895020	CAC1743	0.212632	0.199374	0.212632	0.34551	-0.704159	-1.3419	0.34551	0.425244	0.34551	-0.252398	-0.0797829	-0.265691
plsX gene product	gi|15895023	CAC1746	NA	NA	NA	-0.318866	0.558072	0.797262	NA	NA	NA	NA	NA	NA
acpP gene product	gi|15895024	CAC1747	0.1595	0.132906	0.265797	0.863701	0.465086	1.10286	NA	NA	NA	2.83028	-5.42353	2.15261
SpoVS-related protein	gi|15895027	CAC1750	1.47493	2.55125	2.8037	-0.30561	0.146134	-0.345564	-0.757306	-0.345564	-0.0664274	NA	NA	NA
hypothetical protein	gi|15895033	CAC1756	0.730836	0.279055	0.225892	NA	NA	NA	NA	NA	NA	NA	NA	NA
topA gene product	gi|15895061	CAC1785	1.0497	3.91987	3.58768	0.0133551	-0.0266459	0.438506	NA	NA	NA	NA	NA	NA
codY gene product	gi|15895062	CAC1786	1.47493	1.26231	0.465086	0.212632	-0.186065	0.0930192	-0.252398	0.0930192	-0.531573	0.0531113	0.0930192	-0.119667
tsf gene product	gi|15895064	CAC1788	1.14274	-0.225835	0.717561	0.398679	0.265797	1.18263	-0.611314	-1.02327	-1.19595	-0.0133342	-0.0133342	0.0265876
pyrH gene product	gi|15895065	CAC1789	0.398679	0.504976	0.664392	NA	NA	NA	-0.132894	-0.132894	-0.132894	0.0265876	-0.0797829	-0.345564
1-deoxy-D-xylulose 5-phosphate reductoisomerase	gi|15895071	CAC1795	0.199374	0.106348	-0.0664274	-0.252398	-0.67761	0.292311	0.318924	0.0930192	0.411969	NA	NA	NA
infB gene product	gi|15895078	CAC1802	-0.0266459	-0.0531943	-0.0133342	NA	NA	NA	0	-0.0399332	0	0.199374	0.146134	-0.0531943
pnpA gene product	gi|15895084	CAC1808	-0.0531943	0.279055	0.717561	0.0531113	0.106348	-0.106249	0.438506	0.438506	0.558072	-0.943416	-1.70087	-2.20556
recA gene product	gi|15895091	CAC1815	0.876959	0.544782	-0.584674	-0.571322	-1.38195	-0.132894	0.252416	-0.106249	0.239154	-0.0797829	0	-0.0266459
stage V sporulation protein SpoVS	gi|15895093	CAC1817	1.60782	1.94002	1.50152	-3.05649	-1.07643	0.558072	-0.199255	-0.225835	-0.119667	-0.0797829	0.0133551	-0.0664274
phosphocarrier protein HPr	gi|15895096	CAC1820	0.172744	1.16935	0.265797	0.225892	0.943434	-0.225835	-2.0862	-0.544771	-0.704159	-0.0531943	-0.0929555	-1.26223
purB gene product	gi|15895097	CAC1821	-0.0531943	-0.465142	-0.119667	0.0398403	0.0133551	-0.0399332	0.0930192	0.146134	0.0398403	0.0930192	-0.0664274	0.0133551
metB gene product	gi|15895101	CAC1825	NA	NA	NA	NA	NA	NA	-0.531573	-0.876996	-0.106249	NA	NA	NA
host factor I protein Hfq	gi|15895109	CAC1834	3.42824	1.39523	3.1359	-4.54288	-2.83033	-0.172669	NA	NA	NA	NA	NA	NA
hypothetical protein	gi|15895143	CAC1868	-0.225835	-0.292299	-0.199255	0.292311	0.199374	0.385376	NA	NA	NA	-0.172669	-0.0399332	0.0531113
aldo/keto reductase	gi|15895230	CAC1958	NA	NA	NA	NA	NA	NA	-0.279109	-0.0133342	-0.106249	NA	NA	NA
ABC transporter ATPase	gi|15895268	CAC1998	-0.531573	0.34551	0.132906	-0.757306	-0.332244	-2.76415	0.318924	0.438506	0.265797	-0.478346	-1.91322	-0.531573
Fe-S oxidoreductase	gi|15895280	CAC2010	NA	NA	NA	0.146134	-0.0664274	-0.504919	NA	NA	NA	NA	NA	NA
acyl carrier protein	gi|15895287	CAC2017	NA	NA	NA	0.239154	-0.398589	-0.186065	-2.97596	-1.00984	-1.27579	NA	NA	NA
deoB gene product	gi|15895335	CAC2065	-0.651088	-0.81046	-1.23582	NA	NA	NA	NA	NA	NA	NA	NA	NA
Spo0A protein	gi|15895341	CAC2071	0.0663992	0.119555	0.0133551	-0.30561	-0.0797829	-0.0797829	-0.956796	-0.757306	-0.85048	-0.943416	-0.67761	-0.411963
hypothetical protein	gi|15895355	CAC2085	3.21563	1.8337	2.35194	NA	NA	NA	-0.478346	0.784001	-6.45482	NA	NA	NA
efp gene product	gi|15895364	CAC2094	-0.265691	-0.823933	0.185993	-0.146244	-0.544771	-0.478346	0.1595	0.385376	0.0797024	-0.478346	-0.119667	-1.99309
aminopeptidase	gi|15895365	CAC2095	NA	NA	NA	NA	NA	NA	-0.318866	-0.637783	0.0663992	NA	NA	NA
GAF domain-containing protein	gi|15895379	CAC2110	0.491597	-0.132894	-0.93016	0	0.0531113	-0.478346	0.318924	-0.0929555	-0.0399332	-0.119667	-0.146244	-0.146244
cell division protein DivIVA	gi|15895387	CAC2118	1.00985	1.80715	2.08617	NA	NA	NA	NA	NA	NA	0.438506	-0.106249	0.584674
hypothetical protein	gi|15895389	CAC2120	-0.106249	0.465086	0.146134	NA	NA	NA	1.07629	-2.55131	-0.132894	NA	NA	NA
murF gene product	gi|15895397	CAC2128	0.185993	0.106348	-0.119667	NA	NA	NA	NA	NA	NA	NA	NA	NA
ychF gene product	gi|15895403	CAC2134	1.24902	1.84699	2.04632	NA	NA	NA	NA	NA	NA	NA	NA	NA
manganese-dependent inorganic pyrophosphatase	gi|15895407	CAC2138	0.1595	0.212632	0.0663992	-0.0399332	-0.0929555	0.265797	0	-0.0664274	-0.0797829	0.0663992	-0.0664274	-0.0664274
hag gene product	gi|15895471	CAC2203	1.11617	1.74067	1.86029	-0.186065	-1.02327	0.730836	0.0930192	-0.890305	-0.624599	0.0265876	-0.0399332	-0.0266459
cheY gene product	gi|15895486	CAC2218	-0.159396	0.252416	-0.30561	NA	NA	NA	-0.0266459	-0.0797829	-0.0266459	0.0531113	0.0930192	0.119555
cheA gene product	gi|15895488	CAC2220	-0.0929555	-0.0266459	-0.146244	0.451752	-0.265691	0.0531113	-0.37202	-0.0929555	-0.119667	NA	NA	NA
cheR gene product	gi|15895489	CAC2221	-1.22263	-0.172669	-0.823933	NA	NA	NA	NA	NA	NA	NA	NA	NA
cheW gene product	gi|15895492	CAC2224	1.23573	0.890252	1.31551	NA	NA	NA	-0.358824	-0.385337	-0.119667	0.398679	-0.0266459	0.1595
branched-chain amino acid aminotransferase	gi|15895494	CAC2226	0.225892	0.146134	0	NA	NA	NA	-2.07279	-0.119667	0.225892	NA	NA	NA
pyruvate:ferredoxin oxidoreductase	gi|15895497	CAC2229	-0.558092	-1.24914	-1.96635	0.318924	0.584674	-1.92687	1.15601	0.810566	1.39523	0.717561	-0.0133342	-0.252398
nifS gene product	gi|15895502	CAC2234	NA	NA	NA	NA	NA	NA	0.810566	0.518233	1.0497	NA	NA	NA
cysK gene product	gi|15895503	CAC2235	-0.597933	-0.438503	0.93017	0.0663992	0.0133551	0.0265876	-0.770781	0.385376	-0.863809	-1.23582	-0.744197	-1.76709
glyA gene product	gi|15895532	CAC2264	-0.996542	-0.518288	0.106348	0.597984	0.0133551	0.0398403	0.584674	-0.119667	0.372061	-0.146244	0.239154	-0.0399332
apt gene product	gi|15895543	CAC2275	0.106348	-0.0399332	0.279055	NA	NA	NA	-0.332244	-0.385337	-0.411963	NA	NA	NA
secD gene product	gi|15895546	CAC2278	-0.358824	-0.504919	-0.837017	NA	NA	NA	0.106348	0.252416	0.385376	NA	NA	NA
heme biosynthesis (nirJ-2) family protein	gi|15895547	CAC2279	0.0663992	0.1595	0.279055	NA	NA	NA	NA	NA	NA	NA	NA	NA
queA gene product	gi|15895551	CAC2283	0.0797024	-1.07643	-0.0133342	NA	NA	NA	-0.385337	-0.292299	-0.159396	0.0133551	-0.225835	-0.252398
hypothetical protein	gi|15895562	CAC2295	0.757365	0.664392	0.850399	-0.132894	-0.106249	0.252416	-0.106249	-0.146244	-0.172669	0.0797024	-0.0266459	0.132906
dTDP-4-dehydrorhamnose reductase, rfbD ortholog	gi|15895582	CAC2315	1.08957	0.93017	0.544782	-6.46753	-1.27579	-5.553	-1.67438	-1.02327	0.558072	0.239154	-0.106249	-0.199255
glycosyltransferase domain-containing protein	gi|15895594	CAC2327	0.425244	-1.08957	0.358734	0.305562	0.0531113	0.0133551	-0.30561	1.06302	0.318924	NA	NA	NA
spsJ gene product	gi|15895599	CAC2332	0.0797024	-0.172669	-0.106249	0.172744	-0.159396	-0.624599	2.07289	1.88686	0.810566	0	-0.0664274	0.0265876
spsI gene product	gi|15895600	CAC2333	-0.0929555	-0.146244	-0.956796	0.518233	-0.119667	0.398679	0.438506	0.518233	-0.239226	2.75056	2.17919	0.212632
UTP-glucose-1-phosphate uridylyltransferase	gi|15895602	CAC2335	0.0663992	0.0398403	0.0265876	-0.186065	0.0531113	0.651132	-1.06311	-0.943416	-0.903468	0.478402	0.837136	0.398679
hypothetical protein	gi|15895603	CAC2336	NA	NA	NA	NA	NA	NA	NA	NA	NA	-0.797363	0.265797	0.757365
phosphomannomutase	gi|15895604	CAC2337	0.1595	0.119555	0.0133551	0.1595	-0.318866	-1.44851	0.0133551	0.0133551	-0.0266459	-0.0664274	-0.970017	0.611267
mutS1 gene product	gi|15895607	CAC2340	NA	NA	NA	NA	NA	NA	-0.730727	-0.504919	-0.558092	NA	NA	NA
pheT gene product	gi|15895623	CAC2356	NA	NA	NA	-0.451859	0.0663992	-0.0531943	0.172744	0.172744	0.212632	0.146134	0.172744	0.690998
pheS gene product	gi|15895624	CAC2357	-0.425269	-0.212568	-0.438503	NA	NA	NA	0	0.0398403	0.252416	-0.0399332	0.199374	0.0531113
infC gene product	gi|15895628	CAC2361	1.58125	1.15601	0.558072	NA	NA	NA	NA	NA	NA	NA	NA	NA
thrS gene product	gi|15895629	CAC2362	0.279055	-0.332244	-1.23582	0.0797024	0.0265876	0.0398403	-0.0664274	0.611267	0.478402	0.544782	0.265797	0.411969
hypothetical protein	gi|15895633	CAC2366	NA	NA	NA	NA	NA	NA	NA	NA	NA	0.0531113	0.0531113	0
dapD gene product	gi|15895647	CAC2381	0	-0.0133342	-0.0266459	0.199374	0.0797024	0	0.172744	0.172744	0.146134	0.146134	0.0133551	0.0797024
ssb gene product	gi|15895648	CAC2382	0.411969	0.212632	1.19591	-0.279109	1.06302	-1.36848	-2.23243	-1.26223	-0.358824	NA	NA	NA
hypothetical protein	gi|15895653	CAC2387	-0.651088	0.0930192	-0.172669	NA	NA	NA	NA	NA	NA	NA	NA	NA
argD gene product	gi|15895654	CAC2388	-1.5412	-2.85726	-0.996542	0.0797024	0.0531113	-0.71762	-0.252398	-0.345564	-0.757306	0.0398403	-0.318866	0.199374
argC gene product	gi|15895656	CAC2390	-0.106249	0.903578	0.185993	NA	NA	NA	NA	NA	NA	NA	NA	NA
argJ gene product	gi|15895657	CAC2391	0.358734	0.0133551	0.0531113	-0.0133342	-0.159396	0.0398403	-0.37202	-1.00984	-0.704159	-0.358824	0.0265876	-0.186065
valS gene product	gi|15895665	CAC2399	-0.252398	-0.30561	-0.252398	-0.0266459	0.584674	-0.797363	-1.03653	-0.637783	0.225892	-0.225835	-2.72356	0.119555
glycosyltransferase	gi|15895671	CAC2405	0.0133551	-0.478346	-0.265691	NA	NA	NA	NA	NA	NA	NA	NA	NA
greA gene product	gi|15895695	CAC2430	NA	NA	NA	-0.0133342	-0.106249	-0.0797829	-0.0531943	0.1595	0.0663992	2.81699	1.66097	2.85687
HtrA-like serine protease	gi|15895698	CAC2433	0.398679	-0.318866	-0.172669	NA	NA	NA	0.0531113	0.903578	1.19591	NA	NA	NA
5-aminoimidazole-4-carboxamide ribonucleotide transformylase	gi|15895710	CAC2445	0.690998	0.544782	1.55464	NA	NA	NA	-0.0133342	0.132906	0.172744	NA	NA	NA
NAD(FAD)-dependent dehydrogenase	gi|15895713	CAC2448	-0.823933	-1.27579	-0.757306	-0.0929555	0.0930192	0.1595	0.0398403	0.172744	0.332164	0.372061	1.02318	1.02318
flavoprotein	gi|15895714	CAC2449	-0.571322	-3.41427	-1.30223	NA	NA	NA	NA	NA	NA	-0.478346	0.478402	-0.398589
def gene product	gi|15895739	CAC2474	0.1595	0.146134	0.332164	0.212632	0.239154	0.185993	NA	NA	NA	NA	NA	NA
hypothetical protein	gi|15895824	CAC2564	1.0497	0.411969	1.31551	-0.159396	-0.0929555	-0.0797829	0.531469	-0.783887	0.146134	0.0797024	-0.67761	-2.00636
NifU-like domain-containing protein	gi|15895825	CAC2565	-0.863809	-0.876996	-1.18246	0.385376	-0.956796	0.318924	1.02318	0.717561	0.0265876	-0.0664274	-0.0531943	-0.0266459
dapF gene product	gi|15895882	CAC2624	-0.0929555	-0.279109	-0.757306	0.0663992	-0.0399332	-0.491673	NA	NA	NA	NA	NA	NA
lonA gene product	gi|15895895	CAC2637	-0.265691	-0.132894	-0.199255	0.0398403	-0.30561	-0.225835	0.451752	0.225892	0.823831	NA	NA	NA
clpX gene product	gi|15895897	CAC2639	-0.451859	0.0133551	-0.398589	0.358734	-0.172669	0.0133551	-0.996542	-1.04961	-0.93016	NA	NA	NA
clpP gene product	gi|15895898	CAC2640	0.0797024	0	0.132906	0	0.132906	-0.0929555	-0.119667	-0.0266459	-0.0133342	-0.558092	-0.478346	-0.159396
tig gene product	gi|15895899	CAC2641	1.50152	1.14274	1.99317	1.6211	0.225892	1.23573	-0.0531943	0.106348	-0.544771	-0.0664274	-0.0797829	-0.0133342
carB gene product	gi|15895902	CAC2644	0	-0.770781	-1.14274	0	-0.172669	-0.172669	0.996606	0.252416	0.784001	0.146134	0.146134	0.146134
glnA gene product	gi|15895916	CAC2658	0.0133551	-0.770781	-0.691057	0	-0.0266459	-0.0399332	0.637842	-0.451859	0.265797	0.451752	-0.119667	-0.132894
pykA gene product	gi|15895918	CAC2660	-0.146244	0.0398403	-0.0797829	-0.132894	1.02318	-0.132894	0.132906	0	0.332164	0.0930192	0.212632	0.0797024
gatA gene product	gi|15895928	CAC2670	NA	NA	NA	0.1595	-0.199255	-0.531573	0.358734	1.31551	1.79385	NA	NA	NA
pgi gene product	gi|15895938	CAC2680	0.305562	0.597984	1.74067	0.212632	-0.119667	-0.691057	-1.19595	-1.27579	-1.3288	-1.02327	-0.837017	-0.624599
cotF gene product	gi|15895941	CAC2683	0.584674	0.890252	0.810566	NA	NA	NA	NA	NA	NA	NA	NA	NA
guaA gene product	gi|15895957	CAC2700	-0.252398	-0.358824	-1.00984	0.0265876	-0.876996	-0.252398	0.0398403	-1.31545	0.0797024	NA	NA	NA
guaB gene product	gi|15895958	CAC2701	0.677711	0.983313	0.491597	0.34551	0.504976	0.624522	-0.0531943	0	0.0133551	-0.0664274	-0.0399332	-0.119667
groEL gene product	gi|15895960	CAC2703	-1.48803	-0.544771	-1.16942	-1.68733	0.784001	0.677711	-1.3419	0.651132	0.677711	-2.5649	0.252416	1.34204
groES gene product	gi|15895961	CAC2704	-1.19595	0.185993	-0.451859	-1.26223	0.292311	0.106348	-2.2856	0.411969	0.757365	-3.09665	-0.491673	0.784001
hbd gene product	gi|15895965	CAC2708	-0.0266459	0.0265876	0.956726	-0.438503	0.1595	-0.106249	-0.0531943	-0.837017	-0.451859	-0.265691	-0.544771	-0.903468
etfA gene product	gi|15895966	CAC2709	-0.624599	-1.40851	-1.5679	0.1595	0.491597	-0.37202	-0.558092	-1.26223	-1.20923	1.14274	0.584674	1.30217
etfB gene product	gi|15895967	CAC2710	-0.916753	-1.88683	-2.04633	-0.0664274	-0.624599	-0.837017	0.823831	1.03647	1.38195	0.571337	0.730836	1.06302
bcd gene product	gi|15895968	CAC2711	-0.30561	-1.20923	-0.0531943	-0.0797829	0.0797024	-1.47513	1.6211	0.903578	1.2756	0.518233	-0.0133342	-0.544771
crt gene product	gi|15895969	CAC2712	-0.30561	-0.943416	-0.385337	0.146134	0.34551	-0.757306	-0.531573	-0.571322	-0.225835	-0.93016	-0.943416	-0.318866
redox-sensing transcriptional repressor Rex	gi|15895970	CAC2713	-0.119667	0.0133551	-0.0929555	-0.132894	0.119555	-0.159396	1.28889	-1.11622	1.14274	-0.0399332	-0.132894	-0.292299
dipeptidase PepV	gi|15895980	CAC2723	-0.0531943	0.119555	-0.983361	-0.239226	-0.159396	-0.37202	0.106348	-0.0399332	-0.0531943	-0.67761	-0.691057	0.372061
hisS gene product	gi|15895997	CAC2740	NA	NA	NA	NA	NA	NA	0.0663992	-0.0929555	-0.797363	NA	NA	NA
hypothetical protein	gi|15896014	CAC2758	NA	NA	NA	-0.611314	-0.385337	-0.0266459	NA	NA	NA	NA	NA	NA
cysD gene product	gi|15896038	CAC2783	-3.12281	-0.37202	-0.37202	-0.0531943	0.106348	0	-0.704159	0.597984	0.172744	-0.597933	1.46163	0.916859
Xaa-Pro aminopeptidase enzyme	gi|15896043	CAC2788	NA	NA	NA	NA	NA	NA	-1.27579	-0.425269	-0.385337	NA	NA	NA
MoaA/NirJ family Fe-S oxidoreductase	gi|15896046	CAC2791	NA	NA	NA	NA	NA	NA	0.225892	-0.664288	0.983313	NA	NA	NA
secA gene product	gi|15896101	CAC2846	-0.146244	-0.146244	-0.0266459	0.0265876	-0.0266459	-0.0399332	-0.0929555	0.146134	0.491597	NA	NA	NA
metK gene product	gi|15896110	CAC2856	-0.637783	-0.212568	0.0133551	-0.106249	0.504976	-0.425269	-0.597933	0.0133551	-0.411963	-0.691057	-0.159396	0.0265876
mreV gene product	gi|15896112	CAC2858	-0.358824	-0.358824	-0.385337	-0.106249	-0.37202	-0.318866	0.212632	0.438506	-0.451859	-0.279109	-0.0531943	0.744075
atpC gene product	gi|15896118	CAC2864	0.0663992	-0.0266459	-0.0133342	NA	NA	NA	-0.983361	-0.837017	-0.146244	NA	NA	NA
atpD gene product	gi|15896119	CAC2865	-0.983361	-0.730727	-0.597933	0.0133551	0.0265876	0.0797024	0.0265876	0.0265876	-0.0133342	0.0133551	0	-0.0664274
atpG gene product	gi|15896120	CAC2866	NA	NA	NA	0.265797	0.611267	-0.0399332	NA	NA	NA	NA	NA	NA
atpA gene product	gi|15896121	CAC2867	-0.37202	0.252416	0.544782	0.106348	0.0133551	0.34551	0.398679	0.664392	0.265797	-0.0929555	-0.0266459	-0.0266459
atpF gene product	gi|15896123	CAC2869	0.784001	0.757365	0.956726	NA	NA	NA	NA	NA	NA	-0.0399332	0.0797024	0.0398403
acetyl-CoA acetyltransferase	gi|15896127	CAC2873	-1.5547	-0.318866	0.106348	-0.730727	0.624522	0.823831	-1.59466	-0.132894	0.212632	-0.890305	-0.837017	0.239154
upp gene product	gi|15896133	CAC2879	1.36866	-0.159396	1.15601	0.0663992	-0.225835	-0.0266459	-1.06311	-1.22263	-1.38195	1.31551	1.2756	1.60782
ribose-5-phosphate isomerase B	gi|15896134	CAC2880	1.44837	1.48821	2.15261	-0.172669	0.664392	0.784001	-0.332244	-1.94009	-1.62104	2.16591	0.770702	0.465086
pyrG gene product	gi|15896145	CAC2892	0.0797024	0.0930192	0.0797024	NA	NA	NA	0.146134	-0.956796	0.332164	NA	NA	NA
ddl gene product	gi|15896148	CAC2895	-1.97994	-0.451859	-0.71762	NA	NA	NA	0.239154	0.199374	-0.199255	NA	NA	NA
hypothetical protein	gi|15896157	CAC2904	0.504976	0.770702	0.425244	NA	NA	NA	NA	NA	NA	NA	NA	NA
spore coat protein cotS related	gi|15896159	CAC2906	0.544782	1.59455	0.132906	NA	NA	NA	NA	NA	NA	NA	NA	NA
panB gene product	gi|15896167	CAC2914	1.08957	0.690998	0.93017	NA	NA	NA	NA	NA	NA	-0.0531943	-0.465142	-0.624599
thiH gene product	gi|15896174	CAC2921	NA	NA	NA	NA	NA	NA	0.305562	-0.106249	0.0930192	0.451752	0.0133551	0.252416
thiG gene product	gi|15896175	CAC2922	0.225892	0.358734	0	-1.43518	-1.14274	-1.5679	-0.0133342	0	-0.0929555	0.0133551	-0.0664274	-0.0664274
thiamine biosynthesis protein ThiF	gi|15896176	CAC2923	NA	NA	NA	NA	NA	NA	0.451752	0	0.96997	NA	NA	NA
S-ribosylhomocysteinase	gi|15896195	CAC2942	0.465086	1.0497	-0.504919	-0.664288	0.212632	-0.0399332	-2.4852	-0.0929555	-0.172669	NA	NA	NA
kdgA gene product	gi|15896226	CAC2973	-0.186065	0.690998	0.185993	NA	NA	NA	-0.0664274	0.0663992	-0.0929555	NA	NA	NA
gatB gene product	gi|15896229	CAC2976	NA	NA	NA	-0.943416	-1.39517	-1.43518	NA	NA	NA	NA	NA	NA
gatA gene product	gi|15896230	CAC2977	-0.279109	-0.318866	-0.332244	-0.0531943	0.279055	-0.93016	-0.597933	-0.438503	-0.611314	-0.132894	-0.146244	-0.265691
aspC gene product	gi|15896232	CAC2979	-0.0399332	-0.252398	0.411969	0.106348	-0.279109	-0.292299	-0.85048	-0.0133342	-2.17919	0.0133551	0.358734	0.0133551
csp gene product	gi|15896242	CAC2990	0.890252	1.00985	1.74071	-0.199255	0.850399	1.11617	-1.04961	-0.956796	-0.863809	-1.11622	-1.82062	-1.08957
metG gene product	gi|15896243	CAC2991	-0.491673	-2.03327	-1.28877	NA	NA	NA	-0.0664274	-0.146244	0.0531113	NA	NA	NA
zinc-dependent peptidase	gi|15896258	CAC3006	NA	NA	NA	NA	NA	NA	-0.0664274	0.863701	1.35535	NA	NA	NA
ATP-dependent RNA	gi|15896262	CAC3010	0.292311	0.372061	0.0797024	-0.0797829	-0.106249	0.1595	-0.478346	-0.438503	-0.0133342	NA	NA	NA
thiC gene product	gi|15896266	CAC3014	NA	NA	NA	-0.0399332	-0.106249	-0.0399332	-0.0399332	0.0663992	-0.0531943	NA	NA	NA
galactose mutarotase	gi|15896283	CAC3032	NA	NA	NA	NA	NA	NA	NA	NA	NA	0.172744	-0.239226	-0.531573
MutS-like mismatch repair protein, ATPase	gi|15896285	CAC3034	NA	NA	NA	NA	NA	NA	0.106348	-1.08957	-0.71762	NA	NA	NA
ccpA gene product	gi|15896288	CAC3037	-0.106249	-0.411963	-0.225835	0.132906	0.863701	0.0930192	-0.172669	-0.358824	-0.318866	0.385376	-0.132894	-0.518288
ileS gene product	gi|15896289	CAC3038	0.0797024	-0.0266459	0.0265876	0.0663992	-0.0929555	0.106348	0.0930192	-0.0797829	0.0398403	0.119555	0.185993	-0.146244
UDP-N-acetylglucosamine 2-epimerase	gi|15896315	CAC3064	-0.106249	-0.0664274	-0.0266459	-0.132894	-0.0929555	-0.212568	-0.212568	-0.611314	-0.0399332	-0.119667	-0.0664274	0.225892
mannose-1-phosphate guanylyltransferase	gi|15896323	CAC3072	NA	NA	NA	0.757365	-0.146244	0	-0.119667	-0.172669	-0.0797829	0.0663992	0.212632	0.491597
buk gene product	gi|15896326	CAC3075	-0.106249	0.225892	0.252416	-1.04961	0.504976	0.651132	-0.837017	-0.81046	-0.491673	0.1595	-0.425269	0.34551
ptb gene product	gi|15896327	CAC3076	-1.16942	-0.199255	-1.07643	-0.783887	-0.744197	-0.146244	-0.0133342	-0.664288	0.199374	-0.265691	-0.544771	-0.651088
thioredoxin	gi|15896334	CAC3083	0.518233	0.451752	0.465086	NA	NA	NA	-2.67116	-0.837017	-0.0664274	NA	NA	NA
phosphoenolpyruvate-protein kinase	gi|15896338	CAC3087	-0.637783	-0.478346	-0.837017	0.225892	0.797262	-1.39517	-0.186065	0.0133551	0.132906	0.0797024	-0.172669	0.212632
hypothetical protein	gi|15896345	CAC3094	0.146134	-0.146244	-0.132894	NA	NA	NA	NA	NA	NA	NA	NA	NA
rpoA gene product	gi|15896355	CAC3104	2.35194	2.29878	2.2722	-0.783887	0.385376	0.584674	0.119555	-0.385337	-0.837017	0.0265876	-0.0266459	-0.159396
infA gene product	gi|15896360	CAC3109	4.87659	4.58426	5.14234	NA	NA	NA	NA	NA	NA	NA	NA	NA
adk gene product	gi|15896362	CAC3112	1.44837	1.14274	0.983313	-0.597933	-0.0133342	0.518233	-1.03653	-0.571322	-1.16942	0	0	-0.0664274
secY gene product	gi|15896363	CAC3113	0.411969	0.850399	1.5148	-0.119667	0.199374	-0.571322	-0.0399332	-0.159396	0.0265876	0.106348	0.252416	-1.20923
tuf gene product	gi|15896386	CAC3136	-0.465142	-0.837017	-0.292299	0.0265876	0	-0.0133342	0.504976	0.518233	0.637842	0.704252	0.518233	0.0398403
fus gene product	gi|15896387	CAC3138	0.890252	0.239154	0.797262	-0.132894	0.823831	0.172744	-0.0133342	0.690998	0.0531113	0	-0.0399332	-0.0797829
rpoC gene product	gi|15896391	CAC3142	-0.571322	-1.40851	-0.518288	-1.63442	0.544782	-0.465142	-0.0399332	-0.0399332	-0.0664274	0.0398403	0.0265876	-0.0266459
rpoB gene product	gi|15896392	CAC3143	1.26231	1.84699	1.79385	0	0.0398403	0.0265876	0.199374	0.438506	0.305562	-0.770781	-0.518288	-0.71762
nusG gene product	gi|15896397	CAC3149	0.757365	1.11617	1.7274	NA	NA	NA	-0.239226	-0.691057	-0.318866	NA	NA	NA
secE gene product	gi|15896398	CAC3150	NA	NA	NA	NA	NA	NA	NA	NA	NA	0.132906	0.199374	0.863701
trpA gene product	gi|15896405	CAC3157	-0.172669	-0.332244	0	-0.252398	-0.531573	0.690998	-0.172669	-0.146244	-0.571322	NA	NA	NA
trpB gene product	gi|15896406	CAC3158	-0.265691	1.00985	0.903578	0.531469	-0.332244	0.504976	0.438506	-0.0664274	-0.531573	NA	NA	NA
trpC gene product	gi|15896408	CAC3160	-0.265691	-0.0266459	0.212632	NA	NA	NA	0.757365	0.185993	0.0930192	NA	NA	NA
trpD gene product	gi|15896409	CAC3161	0.119555	0.0398403	0.0797024	NA	NA	NA	0.252416	0.119555	0.106348	NA	NA	NA
parB gene product	gi|15896411	CAC3163	0.425244	1.87358	0.465086	-0.611314	-0.212568	-0.744197	0.0265876	-0.0797829	-0.451859	NA	NA	NA
ilvB gene product	gi|15896417	CAC3169	0.0398403	0.0265876	0.0531113	-0.252398	2.52467	1.52807	0.239154	0.544782	0.34551	NA	NA	NA
ilvD gene product	gi|15896418	CAC3170	-0.318866	-0.199255	-0.332244	-0.292299	0.544782	-0.837017	0.544782	-0.186065	0.292311	0.358734	-0.292299	0.478402
leuB gene product	gi|15896419	CAC3171	-2.59074	-0.744197	-2.05949	-0.0797829	0.132906	-0.797363	0.279055	0.863701	0.398679	1.00985	0.823831	0.757365
leuD gene product	gi|15896420	CAC3172	-0.106249	-0.186065	0.0265876	-0.146244	-0.146244	-0.106249	-0.172669	-1.46156	-1.47513	0.411969	0.651132	0.916859
leuC gene product	gi|15896421	CAC3173	-0.0929555	-0.212568	-0.0929555	0.199374	1.2092	-0.71762	-0.0664274	-0.611314	-0.159396	0.717561	0.544782	-0.478346
leuA gene product	gi|15896422	CAC3174	0.212632	-0.531573	-0.30561	NA	NA	NA	NA	NA	NA	NA	NA	NA
ilvN gene product	gi|15896424	CAC3176	0.332164	0.837136	0.983313	-0.385337	0.0930192	0.0265876	-0.71762	-0.624599	0.531469	NA	NA	NA
proS gene product	gi|15896426	CAC3178	2.31206	3.18905	1.02318	0.398679	0.132906	0.0133551	NA	NA	NA	NA	NA	NA
oligopeptide ABC transporter periplasmic binding component	gi|15896427	CAC3179	NA	NA	NA	NA	NA	NA	-1.39517	0.744075	0.504976	NA	NA	NA
hypothetical protein	gi|15896433	CAC3185	NA	NA	NA	-0.186065	-0.558092	-0.30561	NA	NA	NA	NA	NA	NA
clpC gene product	gi|15896437	CAC3189	-2.29903	-1.59466	-2.72356	-0.770781	1.07629	1.4218	-0.903468	0.996606	1.34204	1.31551	3.05617	3.37508
murD gene product	gi|15896442	CAC3194	1.07629	0.810566	0.624522	NA	NA	NA	NA	NA	NA	NA	NA	NA
glycyl-tRNA synthetase	gi|15896443	CAC3195	NA	NA	NA	0.252416	0.0398403	0.1595	-0.119667	-0.279109	-0.186065	0.0133551	0.119555	0
lysS gene product	gi|15896444	CAC3197	-0.438503	-0.37202	-0.996542	NA	NA	NA	0.611267	0.0663992	0.372061	0.106348	0	-0.0929555
greA gene product	gi|15896445	CAC3198	5.0759	4.37166	4.82344	NA	NA	NA	NA	NA	NA	NA	NA	NA
formate--tetrahydrofolate ligase	gi|15896448	CAC3201	0.385376	-0.491673	0.93017	0	0	0.0663992	0.239154	-0.0531943	-0.292299	-0.252398	-0.85048	-0.943416
ftsH gene product	gi|15896449	CAC3202	-0.0531943	-0.252398	0.119555	0.624522	-0.544771	-0.81046	-0.0531943	-0.0399332	-0.239226	-1.23582	-1.39517	-0.571322
hypothetical protein	gi|15896453	CAC3206	NA	NA	NA	0.0265876	-0.0399332	0.0265876	-0.265691	0	-0.265691	NA	NA	NA
hbs gene product	gi|15896458	CAC3211	2.43165	1.88686	1.99317	-0.544771	-0.199255	-0.0664274	-0.318866	-0.239226	-2.0862	-0.558092	-0.225835	-1.99309
prsA gene product	gi|15896462	CAC3215	0.0663992	0.451752	0.597984	NA	NA	NA	-0.943416	-0.345564	-0.970017	0.265797	0.571337	0.956726
prs gene product	gi|15896468	CAC3221	-0.478346	0	-0.358824	-0.757306	-0.37202	-0.691057	NA	NA	NA	NA	NA	NA
glmU gene product	gi|15896469	CAC3222	NA	NA	NA	-0.146244	-0.119667	-0.106249	0.465086	0.358734	0.425244	-0.146244	-0.119667	-0.106249
spoVG gene product	gi|15896470	CAC3223	0.0133551	0.106348	0.0398403	-0.159396	-0.0133342	0.0663992	-2.64386	-1.48803	-0.279109	-0.451859	-0.531573	-0.704159
murC gene product	gi|15896472	CAC3225	0.106348	0.0265876	0	-0.0531943	-0.0797829	-0.0797829	0.146134	0.0797024	0.132906	0	0.106348	0.0531113
membrane associated methyl-accepting chemotaxis protein	gi|15896488	CAC3243	0.146134	-0.504919	0.0398403	0.372061	-0.85048	-0.81046	NA	NA	NA	NA	NA	NA
XRE family transcriptional regulator	gi|15896492	CAC3247	NA	NA	NA	NA	NA	NA	NA	NA	NA	1.00985	1.55464	1.16935
proA gene product	gi|15896499	CAC3254	0.0663992	0.132906	0.651132	NA	NA	NA	-0.783887	0.664392	0.172744	NA	NA	NA
asnC gene product	gi|15896505	CAC3260	0.797262	0.943434	0.983313	NA	NA	NA	0	0.106348	0.1595	NA	NA	NA
ABC transporter ATPase	gi|15896507	CAC3262	NA	NA	NA	NA	NA	NA	0.172744	-0.478346	-0.159396	NA	NA	NA
ABC-type multidrug/protein/lipid transport system, ATPase component	gi|15896527	CAC3282	0.837136	1.87358	0.943434	NA	NA	NA	-0.0531943	0.106348	-0.0664274	-0.119667	-0.106249	-0.0399332
iron-regulated ABC transporter ATPase	gi|15896533	CAC3288	-0.770781	0.0398403	0.544782	-0.518288	-0.212568	0.1595	-0.265691	-0.146244	0.1595	NA	NA	NA
Iron-regulated ABC transporter permease SufB	gi|15896534	CAC3289	0.558072	-1.08957	-1.12942	0.0797024	0.0398403	-0.0133342	-0.159396	0.0398403	-0.199255	-1.3419	-0.730727	-2.2723
selenocysteine lyase	gi|15896536	CAC3291	0.318924	-0.0664274	0.318924	NA	NA	NA	NA	NA	NA	NA	NA	NA
NifU-like protein involved in Fe-S cluster formation	gi|15896537	CAC3292	-0.0797829	0.916859	0.199374	NA	NA	NA	NA	NA	NA	NA	NA	NA
bdhB gene product	gi|15896542	CAC3298	0.0133551	-1.52824	0.611267	-0.504919	0.146134	-0.664288	-0.252398	-0.438503	0.823831	NA	NA	NA
htpG gene product	gi|15896558	CAC3315	-0.37202	-0.584674	-1.00984	-0.0531943	0.677711	-0.0664274	-0.0266459	1.19591	1.15601	0.185993	1.40849	2.21906
amino acid binding protein	gi|15896568	CAC3325	-0.823933	0.119555	-0.691057	NA	NA	NA	NA	NA	NA	-0.132894	0.132906	0.239154
multimeric flavodoxin WrbA family protein	gi|15896584	CAC3341	-0.172669	0.358734	0.146134	NA	NA	NA	-0.332244	-0.664288	-0.571322	0.146134	0.0930192	0.146134
polyketide synthase	gi|15896598	CAC3355	-0.398589	-0.385337	-0.292299	-0.744197	0.398679	-0.837017	-0.664288	-0.704159	-0.637783	NA	NA	NA
2-enoate reductase	gi|15896613	CAC3371	-0.0664274	-0.252398	-0.159396	NA	NA	NA	NA	NA	NA	NA	NA	NA
NADH-dependent butanol dehydrogenase	gi|15896633	CAC3392	-0.81046	-2.2723	-2.0862	-0.0399332	0.0398403	-0.0664274	-0.0399332	-0.0929555	-0.0531943	1.46163	1.91342	2.09946
dehydrogenase	gi|15896641	CAC3400	NA	NA	NA	0.199374	0.252416	-0.970017	NA	NA	NA	NA	NA	NA
multimeric flavodoxin WrbA family protein	gi|15896723	CAC3486	0.690998	0.637842	0.239154	NA	NA	NA	NA	NA	NA	NA	NA	NA
murA gene product	gi|15896775	CAC3539	NA	NA	NA	NA	NA	NA	0.106348	-0.385337	-0.146244	NA	NA	NA
methyl-accepting chemotaxis protein	gi|15896781	CAC3545	NA	NA	NA	NA	NA	NA	-1.24914	-0.664288	-1.3419	NA	NA	NA
accD gene product	gi|15896803	CAC3569	-0.132894	-0.0531943	-0.0929555	-1.59466	0.212632	-1.40851	0.0531113	0.0930192	0.0531113	0	-2.35181	-3.76024
fabZ gene product	gi|15896805	CAC3571	0.398679	-0.411963	0.332164	NA	NA	NA	NA	NA	NA	NA	NA	NA
accB gene product	gi|15896806	CAC3572	0.518233	0.252416	1.48821	-1.28877	-0.292299	0.119555	-1.24914	-1.08957	-1.44851	0.0930192	-0.132894	0.0797024
fabF gene product	gi|15896807	CAC3573	0.0797024	-0.186065	0.119555	NA	NA	NA	0.132906	-0.146244	0.0265876	NA	NA	NA
fabG gene product	gi|15896808	CAC3574	NA	NA	NA	3.3485	3.54782	2.51137	NA	NA	NA	NA	NA	NA
2-nitropropane dioxygenase	gi|15896810	CAC3576	-1.62104	-1.27579	-2.65745	-0.132894	0.119555	-1.12942	-0.0797829	-0.119667	-0.0664274	-1.20923	0.823831	0.172744
2-nitropropane dioxygenase	gi|15896814	CAC3580	NA	NA	NA	-0.186065	-0.0664274	-0.106249	NA	NA	NA	0.478402	0.425244	-0.318866
cinA gene product	gi|15896820	CAC3586	1.10286	-0.332244	0.637842	1.08957	-0.0929555	-0.983361	NA	NA	NA	NA	NA	NA
acyl-ACP thioesterase	gi|15896825	CAC3591	NA	NA	NA	NA	NA	NA	0.332164	0.0133551	0.611267	NA	NA	NA
purA gene product	gi|15896827	CAC3593	-1.06311	1.06302	-2.17919	0.239154	1.96658	1.36866	-0.345564	-0.345564	-0.0266459	-0.0664274	-0.212568	0.132906
hypothetical protein	gi|15896829	CAC3595	NA	NA	NA	0.903578	0.770702	0.518233	NA	NA	NA	NA	NA	NA
rubrerythrin	gi|15896832	CAC3598	-1.28877	-2.00636	-1.67438	0.358734	-1.39517	1.32878	1.03647	1.91342	2.40507	1.75399	3.3618	3.24221
dapA gene product	gi|15896834	CAC3600	1.8337	0.823831	1.58125	0.172744	-0.212568	-0.199255	-0.292299	-0.225835	-0.385337	-1.04961	-0.67761	-1.60779
amino acid ABC transporter permease	gi|15896853	CAC3619	1.08957	1.24902	1.63441	NA	NA	NA	NA	NA	NA	NA	NA	NA
oppA gene product	gi|15896866	CAC3632	-1.26223	-0.478346	-1.46156	0.451752	-0.212568	-0.132894	0.0133551	0.0265876	-0.0399332	0.0133551	0.0398403	0
oligopeptide ABC transporter periplasmic substrate-binding component	gi|15896868	CAC3634	-0.345564	-1.27579	-1.14274	0.411969	0.212632	-0.358824	0.212632	-0.0929555	0.504976	0.611267	0.597984	-0.279109
heavy metal-binding domain-containing protein	gi|15896887	CAC3654	1.24902	0.544782	0.690998	NA	NA	NA	NA	NA	NA	NA	NA	NA
NADP-dependent glyceraldehyde-3-phosphate dehydrogenase	gi|15896890	CAC3657	NA	NA	NA	NA	NA	NA	0.651132	1.63441	1.7274	0.106348	0.96997	1.48821
molecular chaperone	gi|15896945	CAC3714	-3.33497	-3.64025	-3.05649	0.332164	-0.186065	1.90014	-3.58727	0.704252	0.584674	-0.863809	3.17576	3.72056
lonB gene product	gi|15896947	CAC3716	-0.797363	-0.544771	0.0133551	NA	NA	NA	NA	NA	NA	NA	NA	NA
hypothetical protein	gi|15896952	CAC3721	-0.132894	-0.119667	-0.159396	0.0265876	0.279055	0.318924	0	-0.0929555	0.0663992	0.34551	0.0531113	0.0265876
hypothetical protein	gi|15896959	CAC3728	-0.252398	-0.159396	-0.172669	NA	NA	NA	0.0797024	0.398679	0.172744	NA	NA	NA
jag gene product	gi|15896966	CAC3735	0.0398403	-0.0929555	0.0265876	NA	NA	NA	-0.0797829	0.0797024	-0.132894	NA	NA	NA
ptnA	gi|15004770	CAP0066	-0.0531509	0.0132879	0.0664392	0.106301	0.0664392	0.225891	-0.0398632	-0.0398632	-0.0664386	-0.93014	-1.11617	-1.20918
ptnD	gi|15004772	CAP0068	-0.664385	-0.372056	-0.239179	1.19589	0.252467	0.46507	0.106301	-0.0132877	0.0132879	0.438494	-0.279042	-1.35535
adc	gi|15004868	CAP0165	-0.0531509	-0.571372	-0.132877	2.79042	3.58768	4.1059	NA	NA	NA	1.38192	1.55466	2.39179

## Sheet: Butyrate Stress
Protein Name	Accession	GeneID	NS-15 Min	NS-45 Min	NS-75 Min	LBA-15 Min	LBA-45 Min	LBA-75 Min	MBA-15 Min	MBA-45 Min	MBA-75 Min	HBA-15 Min	HBA-45 Min	HBA-75 Min
vacB	15894003	CAC0715	NA	NA	NA	NA	NA	NA	NA	NA	NA	-0.943428	0.372056	0.225891
rplU	15894539	CAC1257	0.0132879	-0.0664386	-0.0531509	-0.119589	-0.0797264	-0.0531509	0.0132879	-0.186028	-0.106302	-0.863701	-1.24905	-1.00987
rpmA	15894541	CAC1259	-0.199316	-0.996579	0.186028	3.30864	-1.63439	1.88686	0.146165	-0.597947	0.398632	-0.106302	-0.398631	0.106301
rpsT	15894556	CAC1274	-0.558084	-1.0763	-0.438494	-0.411919	-0.850414	-0.411919	0.943428	0.850414	0.704249	0.239179	-0.119589	-0.597947
prmA	15894566	CAC1284	NA	NA	NA	NA	NA	NA	0.491646	0.544796	0.956715	NA	NA	NA
rpsU	15894570	CAC1288	0.079727	-0.0132877	0.225891	0.398632	-0.159452	-0.252466	-0.438494	0.491646	0.504933	-2.61768	-1.08959	-1.16932
rpmB	15895010	CAC1733	1.23576	-0.411919	-3.38837	2.43165	1.79384	3.16248	NA	NA	NA	-0.239179	0	-0.146165
rpmF	15895022	CAC1745	-0.7574	-0.783975	0.29233	-0.0664386	-0.279042	-0.29233	0.451782	-0.146165	0.34548	NA	NA	NA
rpsP	15895032	CAC1755	-0.558084	-1.08959	-0.0398632	-0.0398632	-0.239179	-0.451782	-0.146165	0.079727	-0.0664386	-0.0797264	0.0531503	-0.0531509
rplS	15895036	CAC1759	0.677673	-0.46507	0.0398627	0.106301	-0.146165	-0.186028	0.664385	0.385344	1.28891	0.451782	0.212603	0.531509
rpsB	15895063	CAC1787	-0.106302	0.186028	-0.46507	0.212603	0.518221	-0.358768	0.46507	-0.7574	-0.345481	1.28891	0.890277	0.651098
frr	15895066	CAC1790	0.0265749	-0.0398632	-0.119589	-0.411919	-0.119589	-0.332193	-0.199316	-0.305617	-0.46507	-0.478358	-0.398631	-0.863701
rbfA	15895079	CAC1803	NA	NA	NA	NA	NA	NA	1.08959	1.06302	1.14274	NA	NA	NA
rpsO	15895083	CAC1807	-0.797263	-1.00987	-0.704249	0.970003	0.0664392	0.372056	0.677673	1.11617	0.770687	0.106301	0.252466	-0.358768
lytB	15895122	CAC1847	-0.744112	-0.81055	-0.279042	-0.372056	-0.544796	-0.531509	-0.0398632	-0.0398632	-0.0132877	0.0132879	-0.186028	-0.597947
rplT	15895626	CAC2359	-0.0531509	0.0531503	-0.146165	0.132877	0.212603	0.0398627	-0.345481	0.11959	0.0664392	-0.146165	-0.146165	-0.225891
ribosome-associated protein	15896102	CAC2847	-0.279042	-0.0797264	-0.0664386	NA	NA	NA	-1.70083	-0.730824	-0.558084	NA	NA	NA
rpmE	15896142	CAC2888	-1.80713	-0.943428	0.146165	0.332192	0.159452	-0.265754	1.18261	0.611235	0.46507	0.0930139	0.11959	-0.823838
rpsI	15896348	CAC3097	-0.451782	-1.42179	-0.358768	0.332192	0.29233	0.624522	1.15603	1.96658	1.35535	0.544796	1.3022	1.02315
rplM	15896349	CAC3098	0.624522	0.079727	0.318904	0.239179	-0.876989	-1.32877	0	0.0132879	-0.0132877	-0.159452	0.106301	-1.18261
rplQ	15896354	CAC3103	0.265754	-0.199316	-0.491645	0	0.0132879	-0.0531509	1.22247	0.890277	1.3022	-0.159452	-0.558084	-0.863701
rpsD	15896356	CAC3105	0.385344	0.7574	0.385344	-0.318905	0.225891	-0.0398632	-0.398631	-0.797263	0.0930139	0.571372	-0.624523	0.597947
rpsK	15896357	CAC3106	0.0398627	-0.0797264	0.0664392	0.106301	0	0.079727	-0.491645	0.252466	-0.372056	-0.93014	-1.39521	-1.34206
rpsM	15896358	CAC3107	0.0265749	0.0265749	0.0531503	-0.0132877	0.0398627	-0.0664386	0.252466	0.7574	0.411919	-0.146165	-0.159452	-0.0797264
rpmJ	15896359	CAC3108	-2.71069	-1.75398	-0.279042	0.46507	0.398632	0.358769	-1.14274	0.132877	-0.0531509	-0.132877	0.425207	0.0132879
rplO	15896364	CAC3114	-0.0132877	-0.0398632	-0.0265755	1.12946	-0.584659	-0.318905	0.651098	1.18261	0.239179	-0.119589	-0.0531509	-0.093014
rpmD	15896365	CAC3115	-0.17274	-0.225891	0.0398627	0.7574	-0.770687	-0.425207	0.0265749	-0.132877	0.0664392	-0.0531509	-0.0531509	-0.239179
rpsE	15896366	CAC3116	0.810551	0.783975	0.7574	0.358769	-0.664385	-1.14274	-0.265754	-0.0797264	-0.876989	0.225891	-0.0265755	-0.651098
rplR	15896367	CAC3117	-0.890277	-1.71411	-0.451782	-0.146165	-0.372056	-0.451782	1.27562	0.943428	0.225891	0.411919	0.186028	-0.837126
rplF	15896368	CAC3118	0.0132879	0	-0.0265755	0.212603	0.624522	-0.531509	0.411919	0.810551	-0.438494	0.0265749	0.0664392	-0.0265755
rpsH	15896369	CAC3119	-0.970003	1.19589	-0.518221	0.0531503	-0.119589	-0.690961	-0.584659	-0.544796	-0.212603	-0.146165	-0.186028	-0.0797264
rplE	15896371	CAC3121	0.0664392	-0.199316	-0.744112	1.36863	0.518221	0.0398627	0.186028	-0.81055	-0.0797264	0.637811	0.385344	-0.411919
rplX	15896372	CAC3122	0.0132879	-0.0797264	-0.0265755	1.23576	-1.02315	-0.0398632	-0.093014	-0.119589	-0.0132877	-0.744112	-0.597947	-1.84699
rplN	15896373	CAC3123	1.63439	0.597947	1.3022	-0.332193	-0.438494	-1.23576	1.0763	0.704249	0.106301	-0.823838	-0.717537	-2.12603
rpsQ	15896374	CAC3124	-0.93014	-1.19589	-0.890277	0.29233	-0.611235	-0.318905	0.358769	0.677673	-0.265754	-0.0664386	-0.119589	-0.119589
rpmC	15896375	CAC3125	-0.186028	-0.0265755	0.0664392	0.0398627	-0.93014	-0.345481	1.35535	1.02315	0.159452	0.0132879	0.212603	-1.52809
rplP	15896376	CAC3126	0.823838	1.35535	0.0930139	-0.744112	-0.358768	-0.837126	-0.46507	-0.491645	-0.690961	-2.32535	-1.48822	0.0664392
rpsC	15896377	CAC3127	0.318904	1.11617	0.372056	0.079727	0.0930139	0.079727	0.0930139	0.0664392	0.0930139	1.7274	1.46165	1.82042
rplV	15896378	CAC3128	0	0.730824	0.504933	0.0531503	0.0531503	0	-0.0664386	-0.0265755	-0.0531509	1.04973	-0.252466	-0.597947
rpsS	15896379	CAC3129	-0.717537	-1.20918	-0.093014	-0.571372	-1.44836	-2.67083	0.225891	0.225891	-0.385344	-0.0531509	-0.372056	-2.21905
rplB	15896380	CAC3130	0.544796	-0.146165	-0.093014	0.597947	0.810551	0.970003	0.0265749	-0.0265755	0.0265749	-0.783975	-0.63781	0.0398627
rplW	15896381	CAC3131	-0.63781	-1.35535	0.212603	-0.106302	-0.584659	-0.571372	-0.372056	1.24904	-0.132877	-0.265754	-0.265754	-1.68754
rplD	15896382	CAC3132	-0.093014	-1.20918	-0.943428	-0.451782	-0.531509	-0.438494	0.478358	0.252466	-0.651098	0.385344	-0.478358	-1.38192
rplC	15896383	CAC3133	0.106301	0.664385	0.29233	-0.438494	-1.27562	-1.06302	-0.504933	0.823838	-0.518221	-0.0132877	-0.106302	-0.159452
rpsJ	15896384	CAC3134	-0.132877	-0.358768	-0.611235	-0.411919	-0.983291	-1.8337	0.0265749	-0.411919	-0.624523	-0.531509	-0.956715	-1.39521
rpsG	15896388	CAC3139	-0.531509	-0.63781	-0.916852	0.332192	-0.0398632	0.146165	-0.0132877	-0.0132877	-0.0265755	-0.0531509	-0.0398632	-0.119589
rpsL	15896389	CAC3140	-0.0132877	0.411919	0.730824	-0.199316	-0.106302	-0.186028	-0.425207	-1.59453	-0.876989	-0.0398632	-0.0531509	-0.0265755
rplL	15896393	CAC3145	-0.730824	-1.42179	-0.544796	-0.584659	-1.90014	-1.48822	0.704249	1.12946	-0.093014	0.411919	-0.119589	-1.60781
rplJ	15896394	CAC3146	0.079727	-0.863701	-0.372056	-0.239179	-1.16932	-0.651098	0.0132879	0	0.0398627	-0.0398632	0	-0.0531509
rplA	15896395	CAC3147	0.0132879	0.0265749	0.0132879	0.372056	-0.46507	0.146165	-0.0797264	-0.106302	-0.093014	-0.0531509	-1.02315	-1.50151
rplK	15896396	CAC3148	0.544796	-0.0797264	-0.239179	0.0132879	-0.0132877	-0.0132877	0.770687	1.11617	0.744112	1.3022	1.42179	0.624522
rplI	15896948	CAC3717	-0.119589	-1.64768	-0.850414	-0.0797264	-0.783975	-0.345481	-0.093014	-0.093014	0.0265749	-0.146165	-0.0797264	-0.690961
rpsR	15896953	CAC3722	0.690961	0.358769	-0.132877	0.664385	0.0930139	0.332192	-0.146165	0.597947	1.48822	-3.01631	-1.79384	-0.146165
rpsF	15896955	CAC3724	0.332192	0.0398627	-1.42179	0.0398627	-0.132877	-0.17274	-0.146165	0.0664392	-0.0797264	0.0265749	0	-0.159452
era	15894577	CAC1295	NA	NA	NA	0.0531503	0	-0.119589	-0.0664386	0.0531503	0.0265749	-0.704249	-0.438494	-1.11617
TYPA/BIPA type GTPase	15894961	CAC1684	0.0265749	0.0398627	0.0398627	-0.29233	0.411919	-0.0664386	1.23576	1.18261	1.0763	1.67425	1.47494	1.19589
engA	15894988	CAC1711	1.10288	1.15603	1.00987	NA	NA	NA	0.0132879	-0.0132877	-0.0132877	0.0930139	-0.425207	-1.03644
dnaA	15893299	CAC0001	-0.332193	-0.199316	-0.332193	NA	NA	NA	NA	NA	NA	NA	NA	NA
dnaN	15893300	CAC0002	0.0664392	-0.119589	-0.0664386	NA	NA	NA	NA	NA	NA	NA	NA	NA
gyrB	15893304	CAC0006	0.199316	0	-0.0797264	0	-0.132877	0.0930139	-0.0398632	-0.345481	-0.199316	NA	NA	NA
gyrA	15893305	CAC0007	0.239179	0.0398627	-0.0132877	NA	NA	NA	-0.305617	-0.398631	-0.425207	1.11617	0.46507	0.531509
aminotransferase	15893312	CAC0014	-1.70083	0.212603	-0.106302	0.744112	1.82042	1.34206	0.611235	1.08959	1.18261	-0.0531509	1.08959	0.46507
serA	15893313	CAC0015	-0.996579	0.239179	0.425207	1.46165	2.55124	2.32535	0.0132879	0.876989	0.863701	0.970003	1.44836	2.1659
SpoOJ/ParA/ParB/repB family protein	15893314	CAC0016	-0.717537	0.0132879	-0.544796	0.106301	-0.0132877	0.0398627	0.385344	1.59453	0.863701	-1.02315	0.425207	0.212603
serS	15893315	CAC0017	-1.24905	-0.279042	-0.63781	0.265754	0.252466	0.305617	-1.79384	-1.42179	-1.44836	-2.15261	0.916852	0.651098
serS	15893319	CAC0021	-0.0132877	0.0132879	0.106301	-0.0398632	0.172741	0.358769	0.172741	0.11959	0.159452	0.079727	-0.0531509	-0.0664386
asd	15893320	CAC0022	0.624522	0.358769	0.0930139	-0.345481	-1.03644	-1.14274	-0.0531509	-0.0265755	-0.0531509	-0.451782	-0.146165	-0.119589
pyrE	15893325	CAC0027	NA	NA	NA	0.0265749	0.146165	0.079727	NA	NA	NA	NA	NA	NA
hydA	15893326	CAC0028	-0.0265755	0.0398627	-0.0132877	0.837126	0.823838	0.34548	0.0930139	-0.159452	-0.146165	0.0398627	0.0132879	-0.106302
psdD	15893329	CAC0031	NA	NA	NA	NA	NA	NA	-1.8337	-0.690961	-1.15603	-0.17274	-2.65754	-0.744112
hypothetical protein	15893332	CAC0034	-0.252466	-0.571372	0.478358	NA	NA	NA	-0.305617	-0.332193	0.106301	-0.225891	-0.46507	-0.186028
hypothetical protein	15893355	CAC0058	NA	NA	NA	0.398632	0.690961	-0.159452	NA	NA	NA	-0.199316	-0.46507	-0.7574
PemK family DNA-binding protein	15893379	CAC0083	NA	NA	NA	NA	NA	NA	-0.252466	-0.425207	0.186028	-0.584659	-0.093014	-0.491645
serA	15893385	CAC0089	-0.81055	-0.584659	-1.18261	NA	NA	NA	0.850414	1.19589	1.16932	NA	NA	NA
ilvC	15893387	CAC0091	-0.996579	-0.0132877	0.186028	-0.677673	0.332192	0.903564	-1.32877	-1.28891	0.225891	0.624522	0.372056	1.18261
ferredoxin-nitrite reductase	15893390	CAC0094	0.29233	0.132877	0.823838	0.172741	0.159452	0.0398627	-0.093014	-0.504933	1.00987	-0.478358	-0.478358	-0.491645
hemL	15893395	CAC0099	NA	NA	NA	NA	NA	NA	NA	NA	NA	-2.25891	-0.730824	-1.63439
O-acetylhomoserine sulfhydrylase	15893398	CAC0102	-0.597947	-1.46165	-0.783975	-1.55466	-1.14274	-1.52809	0.11959	0.0531503	-0.385344	0.106301	-0.0531509	-0.0265755
adenylylsulfate reductase subunit alpha	15893400	CAC0104	NA	NA	NA	NA	NA	NA	NA	NA	NA	-0.571372	0.810551	0.478358
ABC-type sulfate transporter ATPase component	15893403	CAC0107	1.52809	0.34548	2.63097	NA	NA	NA	-0.0797264	-0.279042	-0.571372	NA	NA	NA
sulfate ABC transporter permease	15893404	CAC0108	0.531509	0.279042	0.265754	NA	NA	NA	-0.159452	-0.0398632	-0.252466	0.0664392	-0.159452	0.265754
cysD	15893405	CAC0109	-0.252466	-0.46507	0.611235	NA	NA	NA	0.504933	0.744112	0.571372	0.279042	-0.279042	0.372056
cysN	15893406	CAC0110	-0.0531509	-0.119589	0.0930139	-0.597947	-0.411919	-0.372056	-0.239179	-0.425207	-0.425207	0.252466	0.0664392	0.159452
glutamine-binding periplasmic protein fused to glutamine permease	15893407	CAC0111	0.0265749	-0.451782	0.279042	-0.132877	-0.132877	0.0132879	NA	NA	NA	0.385344	0.438494	0.172741
Carbone-monoxide dehydrogenase, beta chain	15893412	CAC0116	-1.03644	-0.797263	-1.82042	0.903564	1.31548	1.04973	0	0	-0.17274	0.106301	0.132877	0.279042
hypothetical protein	15893422	CAC0126	0.903564	1.38192	0.850414	-0.823838	-0.0132877	-0.17274	-0.0398632	-0.186028	-0.093014	-0.106302	-0.438494	-0.146165
ABC transporter ATP-binding protein	15893433	CAC0138	1.12946	0.531509	0.239179	NA	NA	NA	NA	NA	NA	NA	NA	NA
membrane permease, cation efflux pumps	15893436	CAC0141	-0.0398632	0.172741	0.252466	NA	NA	NA	-0.332193	0.079727	-0.425207	2.60439	1.20918	2.09946
related to ABC transporter permease	15893441	CAC0146	-0.0265755	0	0.079727	-0.0664386	-0.0797264	0.11959	-0.0398632	-0.093014	0.0132879	-0.0265755	0.0265749	0.0265749
ABC transporter ATP-binding protein	15893442	CAC0147	0	-0.0398632	-0.0265755	0.0265749	0	0.531509	-0.0265755	0.0930139	-0.186028	-0.0398632	0.0398627	-0.0398632
glmS	15893453	CAC0158	0.186028	-0.332193	-1.67425	-0.0797264	0.186028	0.0398627	0.265754	-0.717537	-1.26233	0.106301	-0.146165	0.518221
nagB	15893480	CAC0187	-0.358768	-1.15603	-0.518221	NA	NA	NA	NA	NA	NA	NA	NA	NA
NADH-dependent flavine oxidoreductase	15893489	CAC0196	NA	NA	NA	-1.38192	-0.265754	-0.252466	NA	NA	NA	NA	NA	NA
aminopeptidase	15893508	CAC0215	0.783975	1.96658	0.172741	NA	NA	NA	NA	NA	NA	NA	NA	NA
Zn-dependent protease TldD	15893521	CAC0229	NA	NA	NA	NA	NA	NA	NA	NA	NA	0.372056	0.372056	0.34548
hypothetical protein	15893522	CAC0230	-0.491645	-0.425207	-0.863701	NA	NA	NA	NA	NA	NA	0.212603	0.199316	-0.106302
PTS system transporter subunit IIA	15893525	CAC0233	2.00644	1.82042	2.51138	NA	NA	NA	NA	NA	NA	NA	NA	NA
serB	15893555	CAC0263	NA	NA	NA	NA	NA	NA	1.08959	0.916852	1.14274	-0.265754	0.199316	0.106301
2-isopropylmalate synthase	15893565	CAC0273	-0.132877	-0.199316	0.079727	-0.611235	-0.46507	-0.0664386	0.664385	0.7574	0.996578	-0.704249	-0.558084	0.0132879
aspartate kinase	15893570	CAC0278	0.770687	0.571372	0.531509	0.0398627	-0.0664386	-0.0132877	0	-0.0531509	-0.0531509	0	-0.0531509	-0.0664386
peptidil-prolyl cis-trans isomerase	15893571	CAC0279	0.677673	-0.624523	0.0265749	0.491646	0.172741	0.252466	0.252466	0.637811	1.99316	NA	NA	NA
MccF-like protein	15893585	CAC0293	-0.252466	-0.0265755	-0.225891	NA	NA	NA	NA	NA	NA	NA	NA	NA
hypothetical protein	15893591	CAC0299	0.132877	0.146165	0.146165	NA	NA	NA	-0.385344	-0.0797264	0.0664392	NA	NA	NA
signal peptidase II	15893593	CAC0301	NA	NA	NA	NA	NA	NA	-0.385344	-0.199316	-0.239179	0	-0.106302	-0.372056
abrB	15893602	CAC0310	0.0398627	-0.0531509	0.172741	-0.544796	-0.970003	-1.95329	-0.425207	-0.199316	-0.093014	-2.11275	-1.63439	-1.88686
phage shock protein A	15893605	CAC0313	-0.93014	-0.903564	-1.08959	-0.146165	-0.398631	0.199316	-0.119589	-0.0797264	-0.279042	-0.186028	0.318904	-0.225891
argF/I	15893608	CAC0316	-1.16932	-0.690961	-1.8337	0.11959	0.146165	0.0398627	0.225891	1.00987	1.79384	0.0398627	-0.17274	-0.17274
response regulator	15893613	CAC0321	-0.823838	-0.544796	-0.518221	NA	NA	NA	NA	NA	NA	-0.398631	0.0398627	-0.0664386
sensor protein	15893614	CAC0322	-0.0531509	-0.0398632	-0.199316	0.199316	0.0664392	0.172741	0.186028	0.132877	0.146165	0.7574	0.744112	0.810551
hypothetical protein	15893626	CAC0334	NA	NA	NA	NA	NA	NA	-1.22247	-0.837126	-0.664385	NA	NA	NA
amino acid-binding protein	15893671	CAC0380	-0.0398632	-0.132877	-0.0398632	0.0664392	0.106301	0.0398627	0.0930139	-0.0398632	0.11959	0.079727	0.0265749	0.0930139
methyl-accepting chemotaxis protein	15893672	CAC0381	-0.239179	-0.225891	-0.770687	-0.199316	0.0132879	0.611235	NA	NA	NA	NA	NA	NA
PTS system cellobiose-specific transporter subunit IIA	15893674	CAC0383	-0.690961	0.239179	-1.14274	NA	NA	NA	NA	NA	NA	NA	NA	NA
licB	15893675	CAC0384	-1.28891	1.00987	-3.90659	NA	NA	NA	-1.4085	-2.21905	-0.876989	0.651098	0.186028	-0.093014
Beta-glucosidase	15893676	CAC0385	NA	NA	NA	NA	NA	NA	NA	NA	NA	-0.398631	-0.411919	-3.3485
hypothetical protein	15893678	CAC0387	-0.0797264	0.239179	0.438494	NA	NA	NA	0	-0.837126	-0.544796	NA	NA	NA
methyl-accepting chemotaxis protein	15893724	CAC0433	0.279042	0.265754	0.0531503	NA	NA	NA	NA	NA	NA	NA	NA	NA
pepT	15893767	CAC0476	NA	NA	NA	NA	NA	NA	-0.106302	-0.252466	0.0132879	2.93658	2.93658	0.744112
hypothetical protein	15893769	CAC0478	-0.239179	-0.491645	-0.544796	-0.0531509	0.438494	0.225891	0.411919	0.504933	-0.0265755	0.451782	0.318904	0.225891
hypothetical protein	15893770	CAC0479	-0.597947	-0.63781	-0.46507	-0.0398632	-0.0797264	-0.252466	1.14274	0.451782	1.35535	-0.106302	0.0132879	0
nrdD	15893771	CAC0480	-0.132877	0.29233	-0.146165	0.11959	0.0398627	0.0930139	0.411919	-0.664385	0.305617	-1.20918	-0.704249	-1.12946
glmM	15893775	CAC0484	-0.372056	-0.438494	-0.146165	0.225891	-0.544796	-0.863701	0.0265749	0.079727	0.0398627	-0.903564	-0.358768	-0.584659
hypothetical protein	15893779	CAC0488	-0.0531509	-0.0265755	-0.119589	NA	NA	NA	0.531509	0.970003	1.46165	NA	NA	NA
thiC	15893786	CAC0495	-0.279042	0.0132879	0.132877	NA	NA	NA	NA	NA	NA	NA	NA	NA
ftsE	15893788	CAC0497	0.106301	-0.345481	0.159452	NA	NA	NA	NA	NA	NA	-0.518221	-0.119589	0.478358
ftsX	15893789	CAC0498	NA	NA	NA	NA	NA	NA	-0.837126	-0.624523	-0.29233	NA	NA	NA
carboxyl-terminal protease	15893790	CAC0499	NA	NA	NA	0.279042	-0.0797264	0.079727	NA	NA	NA	-0.438494	-0.690961	0.11959
murB	15893801	CAC0510	NA	NA	NA	NA	NA	NA	-0.252466	1.14274	1.03644	NA	NA	NA
pfkA	15893808	CAC0517	NA	NA	NA	-0.146165	0.11959	0.0398627	-0.0132877	0.079727	-0.332193	-0.132877	-0.411919	-0.132877
pykA	15893809	CAC0518	-0.531509	-0.983291	-0.890277	1.32877	0.265754	0.58466	0.132877	0.531509	0.225891	-0.186028	-0.411919	-0.717537
hypothetical protein	15893846	CAC0556	NA	NA	NA	NA	NA	NA	NA	NA	NA	NA	NA	NA
asd	15893858	CAC0568	-0.438494	0.717537	-0.0531509	0.0930139	0.079727	0.132877	0.0398627	-0.0265755	0.0930139	0.0265749	0.11959	0
PTS system transporter subunit IIABC	15893860	CAC0570	0.239179	-0.199316	-1.14274	0.225891	0.0664392	0.0132879	-0.093014	-0.29233	0.0664392	0.0132879	-0.0132877	0.079727
metH	15893867	CAC0578	0.58466	0.810551	1.22247	0.279042	0.983291	0.717537	-0.186028	-0.0797264	0.0531503	0.385344	0.0664392	0.252466
prkA	15893868	CAC0579	-1.32877	-0.17274	-0.837126	NA	NA	NA	NA	NA	NA	NA	NA	NA
ribH	15893882	CAC0593	-0.956715	-0.504933	-0.345481	-0.186028	-0.0664386	-0.0265755	0.850414	-0.624523	-0.0398632	0.372056	0.385344	0.212603
pyridoxal biosynthesis lyase PdxS	15893883	CAC0594	-0.956715	-0.7574	-0.385344	0.93014	1.23576	1.82042	0.11959	0.11959	0.358769	0.425207	0.0132879	0.704249
aminopeptidase	15893896	CAC0607	0.651098	-0.199316	-0.305617	0.159452	0.783975	0.159452	0.0531503	-2.60439	-0.093014	-2.29877	-1.67425	-0.903564
lisA	15893897	CAC0608	0.146165	0.079727	0.0398627	NA	NA	NA	-0.558084	0.425207	-0.504933	NA	NA	NA
trpS	15893914	CAC0626	NA	NA	NA	-0.783975	0.146165	0.225891	0.252466	0.451782	0.7574	0.491646	0.212603	0.438494
peptide chain ralease factor 3	15893918	CAC0630	NA	NA	NA	NA	NA	NA	-0.212603	0.239179	0.438494	1.14274	0.783975	1.39521
CDGSH-type zinc finger protein	15893923	CAC0635	0.385344	-3.41494	0.265754	-0.29233	-0.332193	0.0930139	-0.17274	0.0930139	0.372056	-0.132877	-0.146165	-0.119589
tyrS	15893925	CAC0637	0.212603	0.11959	0.079727	NA	NA	NA	0.252466	0.0132879	0.11959	NA	NA	NA
leuS	15893934	CAC0646	0.225891	0.199316	0.332192	-0.252466	0.279042	0.677673	0.0930139	-0.212603	-0.106302	-0.0664386	-0.0132877	0.0132879
Fe-S oxidoreductase	15893946	CAC0658	-0.279042	0.0531503	-0.186028	4.99618	4.66399	5.18221	NA	NA	NA	NA	NA	NA
sugar ABC transporter periplasmic sugar-binding protein	15893950	CAC0662	0.199316	-0.119589	0.239179	NA	NA	NA	NA	NA	NA	NA	NA	NA
pssA	15893964	CAC0676	0.0132879	-0.252466	0.0531503	NA	NA	NA	NA	NA	NA	NA	NA	NA
nrgB	15893969	CAC0681	NA	NA	NA	NA	NA	NA	-0.106302	-0.0132877	0.0664392	NA	NA	NA
aminopeptidase	15893978	CAC0690	-0.797263	-0.398631	-0.744112	NA	NA	NA	NA	NA	NA	NA	NA	NA
cspR	15893988	CAC0700	NA	NA	NA	0.597947	0.279042	-0.943428	0.29233	-0.996579	0.0664392	NA	NA	NA
Med/BMP family lipoprotein	15893990	CAC0702	1.28891	0.305617	1.44836	-0.119589	0.159452	0.0265749	0.106301	0.106301	0.106301	0.943428	1.28891	0.956715
gapC	15893997	CAC0709	0.146165	0.372056	-0.279042	0.172741	1.7274	1.6211	-0.332193	-0.956715	-0.186028	0.58466	0.810551	1.08959
pgk	15893998	CAC0710	-0.385344	-0.558084	-0.704249	0.58466	0.146165	-0.159452	-0.890277	0.239179	-0.451782	-0.0265755	-0.0398632	-0.0531509
tpiA	15893999	CAC0711	-1.16932	-1.46165	0.0398627	-0.611235	1.46165	0.518221	1.60781	1.10288	0.491646	1.06302	1.87357	0.372056
pgm	15894000	CAC0712	-0.186028	-0.279042	-0.305617	0.690961	1.31548	1.44836	0.744112	0.690961	-0.199316	0.425207	0.29233	-0.252466
eno	15894001	CAC0713	-2.0596	-1.00987	-0.438494	-0.29233	-0.186028	0.265754	-1.27562	-0.132877	0.810551	0.0930139	0.876989	0.996578
protease metal-dependent protease	15894033	CAC0746	-0.584659	-0.677673	-0.651098	NA	NA	NA	NA	NA	NA	0.704249	1.03644	0.876989
oxidoreductase	15894051	CAC0764	-0.0398632	-0.0797264	-0.093014	0.0930139	0.0531503	0.106301	-0.29233	-0.146165	-0.29233	-0.0531509	0.079727	0.0265749
Fe-S oxidoreductase	15894054	CAC0767	NA	NA	NA	NA	NA	NA	0.0531503	0.0930139	0.225891	0.11959	-1.11617	0.318904
hypothetical protein	15894061	CAC0774	NA	NA	NA	NA	NA	NA	-0.093014	0.0930139	-0.159452	NA	NA	NA
ATP-dependent RNA helicase	15894071	CAC0784	2.75056	2.24562	3.1359	NA	NA	NA	NA	NA	NA	0.279042	0	-0.305617
D-amino acid aminotransferase	15894079	CAC0792	2.76384	3.25549	3.38837	-0.531509	0.0398627	-0.212603	0.0398627	-0.0531509	0.558083	0.252466	0.916852	1.60781
cold shock protein	15894094	CAC0807	-0.119589	-0.664385	0.34548	-0.385344	-1.42179	-1.46165	-0.17274	1.6211	1.50151	-1.0763	-0.876989	-0.93014
methyl-accepting chemotaxis protein	15894102	CAC0815	0.0398627	0.451782	-0.478358	NA	NA	NA	NA	NA	NA	NA	NA	NA
lipase/esterase	15894103	CAC0816	0.704249	0.797263	0.58466	NA	NA	NA	0.783975	0.943428	0.425207	NA	NA	NA
phosphoribosylpyrophosphate synthetase	15894106	CAC0819	NA	NA	NA	NA	NA	NA	4.82344	1.44836	5.03604	NA	NA	NA
fructose-bisphosphate aldolase	15894114	CAC0827	-0.438494	-1.79384	-0.744112	1.22247	2.04631	1.56795	0.571372	0.651098	-0.0664386	1.44836	1.64768	0.186028
cfa	15894164	CAC0877	-0.7574	0.0531503	0.199316	-0.318905	0.146165	0.531509	0	0.0531503	0.106301	-0.332193	1.08959	1.76727
polar amino acid ABC transporter ATPase	15894166	CAC0879	0.411919	0.411919	0.7574	NA	NA	NA	NA	NA	NA	NA	NA	NA
amino acid binding protein	15894167	CAC0880	-0.305617	-0.478358	0.890277	-0.478358	-0.29233	-0.279042	-0.106302	-0.0265755	-0.199316	-0.252466	0.212603	-0.212603
ferredoxin 3-like protein	15894172	CAC0885	NA	NA	NA	0.172741	-0.252466	-0.438494	-0.199316	-0.81055	-0.943428	NA	NA	NA
3-deoxy-7-phosphoheptulonate synthase	15894179	CAC0892	-1.34206	-0.425207	-0.677673	0.279042	0.279042	1.23576	-1.26233	0.29233	0.956715	0.411919	1.31548	1.02315
aroB	15894181	CAC0894	NA	NA	NA	NA	NA	NA	-0.0398632	0.186028	-0.677673	NA	NA	NA
aroA	15894182	CAC0895	NA	NA	NA	1.54137	1.0763	-0.584659	NA	NA	NA	1.03644	0.983291	0.079727
aroC	15894183	CAC0896	0.225891	-0.0132877	0.7574	-0.0797264	-0.0531509	0.0531503	0.332192	0.332192	0.079727	1.10288	1.28891	0.478358
aro	15894184	CAC0897	-0.783975	0.0132879	-0.212603	-0.398631	0.398632	0.478358	-0.106302	-0.093014	-0.119589	2.85686	2.5911	1.55466
ABC transporter ATPase	15894191	CAC0904	-0.46507	-0.159452	-0.132877	-0.0398632	0.146165	0.0265749	-0.132877	-0.093014	-0.0664386	-0.0797264	0.0398627	0.0132879
NAD(FAD)-dependent dehydrogenase	15894192	CAC0905	-0.212603	0.0531503	-0.345481	1.7274	0.837126	1.39521	NA	NA	NA	-0.212603	-0.783975	-0.225891
alanyl-tRNA synthetase	15894193	CAC0906	-0.345481	-0.119589	-0.345481	NA	NA	NA	NA	NA	NA	NA	NA	NA
methyl-accepting chemotaxis protein	15894196	CAC0909	0.172741	-0.730824	-0.372056	NA	NA	NA	0.531509	-0.279042	-0.0398632	0.0132879	0.0398627	0
hypothetical protein	15894207	CAC0920	NA	NA	NA	-0.425207	-0.186028	-0.265754	NA	NA	NA	0.0132879	-0.372056	-0.212603
metB	15894217	CAC0930	NA	NA	NA	NA	NA	NA	NA	NA	NA	-0.0398632	0.279042	0.186028
hisZ	15894222	CAC0935	NA	NA	NA	0.132877	0.225891	0.159452	NA	NA	NA	-0.146165	0.0664392	0.34548
hisG	15894223	CAC0936	0.079727	0.0398627	0.0531503	NA	NA	NA	-0.146165	-2.89672	-2.79042	NA	NA	NA
hisD	15894224	CAC0937	0.212603	-0.0265755	-0.0398632	NA	NA	NA	-0.212603	0.0398627	-0.0398632	-1.08959	-0.132877	-0.372056
hisH	15894226	CAC0939	0.0265749	0.372056	0.0531503	0.199316	0.252466	0.358769	-0.332193	-0.597947	-0.0664386	-0.212603	-0.199316	-0.0664386
hisA	15894227	CAC0940	0.0531503	-1.06302	-3.70727	0.29233	0.172741	0.93014	0	-0.0265755	-0.0797264	0.7574	0.318904	1.75398
hisF	15894228	CAC0941	0.0265749	0.132877	0.0132879	0.0664392	0.0930139	0.0664392	-0.093014	-0.159452	-0.093014	0.146165	0.398632	1.12946
hisE	15894230	CAC0943	0	0.0265749	-0.119589	0.212603	-0.0265755	0.252466	0.558083	0.504933	0.850414	-2.24562	0.491646	-0.0531509
tkt	15894231	CAC0944	-0.106302	-0.0797264	-0.119589	0.0664392	0.0664392	0.0531503	0.106301	0	0.0930139	-0.0531509	-0.0797264	-0.0265755
XRE family transcriptional regulator	15894245	CAC0958	3.00302	1.70083	1.95329	NA	NA	NA	NA	NA	NA	NA	NA	NA
clpB	15894246	CAC0959	NA	NA	NA	2.63097	2.91001	2.65754	-0.199316	0.0930139	-0.0265755	NA	NA	NA
isopropylmalate synthase	15894257	CAC0970	-0.0797264	-0.119589	0.0664392	-0.265754	-0.186028	-0.558084	0.29233	-0.225891	-0.29233	0.079727	0.0930139	-0.119589
citB	15894258	CAC0971	-0.0265755	-0.0531509	-0.0265755	-0.0531509	-0.119589	-0.0797264	-0.890277	-1.4085	-0.93014	0.106301	0.079727	0
citC	15894259	CAC0972	0.079727	0.0930139	0.0531503	0.624522	1.31548	0.425207	0.438494	-1.02315	-0.478358	2.84357	2.11275	2.0596
argG	15894260	CAC0973	-0.0132877	-0.0664386	0.11959	1.19589	1.48822	1.59453	-0.0797264	0.0132879	-0.0531509	-0.132877	-0.212603	-0.0664386
argH	15894261	CAC0974	NA	NA	NA	NA	NA	NA	-0.81055	-1.58124	-0.398631	NA	NA	NA
asnC	15894264	CAC0977	-0.0265755	0.0930139	-0.0132877	NA	NA	NA	NA	NA	NA	NA	NA	NA
pflB	15894267	CAC0980	-1.0763	0.890277	0.132877	-0.279042	0.943428	1.28891	-0.876989	0.797263	0.664385	-2.89672	-0.186028	1.10288
NLPA family lipoprotein	15894273	CAC0986	0.159452	0.0664392	-0.783975	0.34548	1.16932	1.84699	-0.159452	-0.146165	-0.225891	-0.279042	-0.425207	-0.093014
gltX	15894277	CAC0990	0.0132879	0.0265749	0.0398627	0.0398627	0.0265749	-0.0132877	-0.425207	-0.372056	-0.0797264	0.730824	1.47494	1.80713
dacF	15894280	CAC0993	0.744112	0.425207	0.159452	NA	NA	NA	NA	NA	NA	NA	NA	NA
homoserine dehydrogenase	15894285	CAC0998	0.46507	0.398632	0.677673	-0.0664386	-0.0398632	-0.0398632	-0.0265755	-0.225891	-0.279042	0.704249	0.717537	0.611235
thrC	15894286	CAC0999	0.29233	0.079727	0.0398627	-0.0664386	-0.0797264	-0.0265755	-0.451782	-0.518221	-0.358768	-0.0664386	0.0132879	-0.225891
nicotinate phosphoribosyltransferase	15894289	CAC1002	0.704249	1.16932	1.32877	NA	NA	NA	NA	NA	NA	NA	NA	NA
IAA-like amino acid hydrolase	15894301	CAC1014	0.159452	0.318904	0.611235	-0.265754	0.11959	-0.0664386	NA	NA	NA	NA	NA	NA
nadC	15894310	CAC1023	-0.29233	-0.0398632	-0.624523	0.212603	0.239179	0.332192	NA	NA	NA	-0.0664386	0.132877	0.372056
nadB	15894311	CAC1024	0.0398627	0.079727	0.0398627	-0.372056	0.252466	-0.252466	0.225891	0.212603	0.318904	-0.318905	-0.651098	-0.252466
nadA	15894312	CAC1025	-0.0132877	0	-0.106302	0	0.079727	0.0265749	NA	NA	NA	NA	NA	NA
flavoprotein	15894314	CAC1027	0.0132879	-0.0797264	-0.0398632	-1.04973	0.106301	0.438494	0.0265749	0.106301	0.132877	0	0.0398627	0.172741
pykA	15894323	CAC1036	0.0531503	0	0.0132879	0.34548	0.677673	0.34548	0.93014	1.3022	0.876989	-0.385344	-0.385344	-0.690961
metal-binding membrane protein	15894325	CAC1038	-0.119589	0.0398627	0.0398627	NA	NA	NA	-0.345481	0.146165	0.29233	NA	NA	NA
argS	15894328	CAC1041	-0.0797264	-0.17274	-0.0132877	-0.159452	0.0132879	-0.305617	NA	NA	NA	-0.199316	-0.345481	-0.372056
NADH:flavin oxidoreductase	15894331	CAC1044	0.7574	0.7574	1.96658	NA	NA	NA	NA	NA	NA	NA	NA	NA
nadE	15894337	CAC1050	NA	NA	NA	NA	NA	NA	-0.0664386	0.385344	0.438494	NA	NA	NA
membrane protease subunit stomatin/prohibitin-like protein	15894339	CAC1052	-0.903564	0.29233	1.11617	-0.823838	0.0132879	-0.17274	-0.0797264	-0.119589	0.106301	0.172741	0.106301	1.32877
Fe-S oxidoreductase	15894357	CAC1072	0.172741	0.451782	0.491646	NA	NA	NA	NA	NA	NA	NA	NA	NA
glpX	15894373	CAC1088	-0.504933	-2.15261	-0.411919	NA	NA	NA	NA	NA	NA	NA	NA	NA
aminopeptidase	15894376	CAC1091	-0.106302	-0.318905	-0.0664386	1.10288	0.823838	1.24904	-0.0398632	-0.491645	-0.411919	NA	NA	NA
metal-dependent phosphoesterase	15894377	CAC1092	-0.146165	-0.0531509	-0.252466	NA	NA	NA	NA	NA	NA	NA	NA	NA
polA	15894383	CAC1098	-0.106302	0.372056	0.225891	NA	NA	NA	NA	NA	NA	NA	NA	NA
hypothetical protein	15894454	CAC1171	0.0132879	-0.225891	-0.0398632	-0.372056	-0.372056	-0.252466	0.079727	0.0398627	0.172741	-0.225891	0.0265749	-0.252466
integrase	15894455	CAC1172	NA	NA	NA	NA	NA	NA	NA	NA	NA	0.0398627	0.11959	0.186028
maf	15894523	CAC1240	NA	NA	NA	NA	NA	NA	NA	NA	NA	0.106301	0.106301	0.0930139
mreB	15894525	CAC1242	0.0132879	0.146165	0.146165	-0.0797264	-0.0132877	-0.106302	0.159452	0.0930139	0.11959	0.0531503	-0.0265755	0
minD	15894532	CAC1249	0.0531503	0.0398627	0.0930139	-0.106302	-0.504933	-0.491645	NA	NA	NA	0.0398627	0.0398627	0.624522
lytR	15894546	CAC1264	-0.0398632	-1.0763	-0.318905	-0.491645	0.558083	0.983291	NA	NA	NA	-0.584659	0.079727	-0.425207
grpE	15894563	CAC1281	-0.46507	0.411919	0.0132879	0.34548	0.0930139	0.305617	0.438494	1.00987	0.996578	-0.438494	-0.385344	-0.093014
dnaK	15894564	CAC1282	-1.14274	-1.06302	-1.46165	-0.823838	-0.531509	0.890277	-1.54137	0.704249	1.5148	-2.39179	0.146165	1.12946
dnaJ	15894565	CAC1283	-0.0531509	0.0132879	-0.0797264	-0.0797264	0.0265749	0.199316	-0.837126	-0.345481	-0.0132877	-1.5148	-0.29233	-0.106302
HIT family hydrolase	15894569	CAC1287	-0.0265755	0.0664392	0.159452	-0.398631	-0.146165	-0.478358	-0.0398632	-0.106302	0	-0.0398632	0.0265749	-0.093014
hypothetical protein	15894571	CAC1289	-0.132877	-0.159452	-0.0132877	NA	NA	NA	-0.0265755	0.159452	-0.0531509	-0.0664386	-0.438494	-1.80713
sigA	15894582	CAC1301	0.0664392	0.0531503	0	0.0398627	0.0664392	-0.0398632	-0.0265755	0.146165	-0.199316	-0.491645	-0.797263	-0.186028
translaldolase	15894626	CAC1347	NA	NA	NA	NA	NA	NA	-2.52467	-0.0664386	-1.0763	NA	NA	NA
transketolase	15894627	CAC1348	0.837126	0.970003	0.783975	NA	NA	NA	NA	NA	NA	NA	NA	NA
PTS system transporter subunit IIC	15894632	CAC1353	NA	NA	NA	-1.06302	0.146165	-1.84699	NA	NA	NA	NA	NA	NA
PTS system transporter subunit IIA	15894633	CAC1354	0.0132879	0.0531503	0.132877	NA	NA	NA	NA	NA	NA	NA	NA	NA
thiH	15894635	CAC1356	-0.7574	-0.132877	0	-0.438494	-0.0132877	-0.425207	-0.93014	0.29233	-0.119589	0.411919	0.332192	0.132877
zinc-dependent hydrolase	15894665	CAC1386	-0.106302	-0.279042	-0.345481	NA	NA	NA	NA	NA	NA	NA	NA	NA
purE	15894669	CAC1390	-0.385344	-0.438494	-0.491645	0.079727	-0.0797264	0.730824	0.411919	1.06302	0.571372	0.651098	1.14274	1.43507
purC	15894670	CAC1391	0.212603	0.996578	-0.797263	-0.0265755	0.0132879	-0.0132877	0	-0.159452	-0.119589	-0.199316	0	0.823838
purF	15894671	CAC1392	0.0531503	-0.0398632	-0.106302	0.212603	0.079727	0.186028	0.0265749	0.199316	0.146165	-0.451782	-0.358768	0.186028
purM	15894672	CAC1393	-0.0132877	-0.305617	-2.07288	-0.438494	-0.252466	-0.332193	1.38192	1.15603	1.22247	0.0398627	0.0531503	-0.0531509
purH	15894674	CAC1395	0.159452	-0.46507	-0.611235	-0.664385	-0.624523	-0.425207	-0.305617	-0.0531509	-0.0797264	-0.704249	-0.451782	0.558083
purD	15894675	CAC1396	-0.132877	-0.119589	-0.318905	0.451782	0.491646	0.451782	-0.29233	-1.0763	-1.02315	-0.372056	-0.398631	-0.106302
ABC transporter periplasmic binding component	15894679	CAC1400	0.398632	0.172741	-0.0132877	NA	NA	NA	-1.10288	-3.30864	-0.744112	0.863701	0.46507	0.611235
cdrC	15894691	CAC1412	NA	NA	NA	NA	NA	NA	-0.372056	-0.0132877	-0.571372	NA	NA	NA
nitroreductase	15894697	CAC1418	NA	NA	NA	-0.0531509	-0.478358	-0.132877	NA	NA	NA	NA	NA	NA
dut	15894704	CAC1425	NA	NA	NA	NA	NA	NA	0.398632	0.58466	0.252466	0.225891	0.0531503	0.212603
galE	15894708	CAC1429	0.0398627	0.0398627	0.332192	NA	NA	NA	NA	NA	NA	-0.0398632	0.478358	-0.119589
ilvE	15894758	CAC1479	-1.00987	-0.119589	-0.903564	0.132877	-0.890277	-0.29233	0	0.0265749	0.0132879	-0.0664386	-0.0797264	-0.093014
fructokinase	15894801	CAC1523	0	0.29233	0.146165	0.265754	0.199316	0.0664392	0.318904	0.252466	0.159452	NA	NA	NA
ChW repeat-containing protein	15894810	CAC1532	NA	NA	NA	NA	NA	NA	-0.345481	0	-0.438494	NA	NA	NA
hypothetical protein	15894818	CAC1540	-0.0265755	0.172741	-0.0398632	NA	NA	NA	NA	NA	NA	NA	NA	NA
deoC	15894823	CAC1545	-0.332193	-0.385344	-0.518221	-0.146165	-0.186028	-0.199316	NA	NA	NA	0.079727	0.106301	-0.146165
P-loop ATPase	15894861	CAC1583	-0.345481	-0.305617	-0.225891	NA	NA	NA	-0.0132877	-1.80713	-0.850414	-1.02315	-0.571372	-0.584659
Zn-binding lipoprotein related (surface adhesin A), ADHS	15894871	CAC1593	1.06302	0.797263	1.0763	NA	NA	NA	0.146165	0.199316	-0.146165	NA	NA	NA
malS	15894874	CAC1596	0.106301	-0.186028	0.0398627	NA	NA	NA	NA	NA	NA	0.797263	-0.0132877	0.225891
hypothetical protein	15894901	CAC1623	-0.398631	-0.63781	0.172741	0.770687	-0.358768	0.239179	NA	NA	NA	NA	NA	NA
GTPase	15894928	CAC1651	NA	NA	NA	-0.531509	-0.558084	-0.46507	-0.186028	-0.544796	-0.252466	NA	NA	NA
purQ/purL	15894932	CAC1655	-0.0132877	-0.093014	-0.159452	-1.03644	0.438494	-0.305617	0.0132879	-0.0398632	-0.0132877	0.146165	-0.797263	-0.0398632
gltA	15894950	CAC1673	-0.0132877	0.0398627	0.0265749	-0.425207	0.212603	0.146165	0.252466	-1.47494	0.239179	0.0664392	-0.0398632	0.079727
gltB	15894951	CAC1674	0.0265749	0.0132879	-0.0265755	-0.398631	-0.279042	-1.11617	-0.0132877	0.0265749	0.0132879	0.079727	-0.0664386	-0.0664386
alaS	15894955	CAC1678	0.0531503	0.0531503	0.0398627	0	-0.0398632	-0.0265755	-0.199316	0.0664392	-0.199316	0.46507	-0.305617	0.146165
hypothetical protein	15894956	CAC1679	-1.43507	-0.996579	-1.11617	-0.0398632	-0.132877	-0.0265755	-0.0398632	0.0930139	-0.0797264	-0.119589	0.212603	-0.996579
Holliday junction resolvase-like protein	15894957	CAC1680	NA	NA	NA	0.212603	-0.0531509	0.677673	NA	NA	NA	NA	NA	NA
ferric uptake regulation protein	15894959	CAC1682	NA	NA	NA	NA	NA	NA	0.199316	0.558083	-1.32877	NA	NA	NA
metal-dependent hydrolase	15894960	CAC1683	0	-0.132877	0.0132879	0.597947	1.34206	0.810551	-0.0398632	-0.119589	-0.132877	1.10288	1.68754	0.411919
collagenase protease	15894964	CAC1687	NA	NA	NA	-0.624523	-0.730824	-0.385344	NA	NA	NA	NA	NA	NA
pilT	15894967	CAC1690	0.837126	0.372056	0.690961	NA	NA	NA	0.0531503	0.079727	0.079727	0.704249	1.28891	-0.0664386
glycosyltransferase	15894968	CAC1691	-0.46507	-0.690961	0.225891	-0.584659	0.225891	-0.225891	NA	NA	NA	NA	NA	NA
ftsA	15894969	CAC1692	0	-0.0132877	0.186028	-0.0664386	-0.093014	0.159452	NA	NA	NA	NA	NA	NA
ftsZ	15894970	CAC1693	-0.17274	-0.132877	-0.252466	0.0132879	-0.093014	-1.11617	-0.823838	-0.531509	-0.890277	0.0664392	0.0398627	0.186028
coat morphogenesis sporulation protein SpoIVA	15894990	CAC1713	3.16248	4.34508	3.66741	NA	NA	NA	NA	NA	NA	NA	NA	NA
ansA	15894991	CAC1714	0.186028	-0.385344	0.0531503	NA	NA	NA	0.265754	-0.0132877	0.0531503	0.451782	0.504933	0.491646
hypothetical protein	15894994	CAC1717	-0.0398632	-0.0664386	-0.0265755	NA	NA	NA	-0.17274	-0.0797264	-0.876989	0.132877	0.11959	-0.0398632
def	15894999	CAC1722	NA	NA	NA	NA	NA	NA	NA	NA	NA	-0.252466	-0.0398632	-0.186028
serine/threonine protein kinase	15895005	CAC1728	-0.17274	0.11959	0	NA	NA	NA	NA	NA	NA	NA	NA	NA
hypothetical protein	15895011	CAC1734	NA	NA	NA	4.53111	2.44494	4.26536	NA	NA	NA	NA	NA	NA
hydroxyacetone kinase-like kinase	15895012	CAC1735	1.38192	1.12946	-1.28891	0.0930139	0.0531503	0.106301	NA	NA	NA	-0.17274	-0.332193	-0.159452
kdtB	15895015	CAC1738	NA	NA	NA	NA	NA	NA	0.305617	0.0398627	0.398632	NA	NA	NA
eutD	15895019	CAC1742	0.677673	0.0531503	1.08959	0.199316	-0.265754	0.0398627	0.0132879	0.0664392	0	-0.279042	-0.0265755	-0.0531509
askA	15895020	CAC1743	0.358769	0.106301	-0.916852	1.14274	0.970003	0.385344	-0.398631	-0.558084	-0.199316	-0.199316	0	-0.239179
acpP	15895024	CAC1747	-0.106302	-0.119589	-0.0398632	-0.717537	-0.372056	-0.943428	-0.146165	0.146165	-0.0797264	0	-0.677673	0.199316
SpoVS-related protein	15895027	CAC1750	NA	NA	NA	-0.212603	-0.119589	0.0930139	NA	NA	NA	NA	NA	NA
ftsY	15895029	CAC1752	0.797263	0.916852	0.252466	NA	NA	NA	NA	NA	NA	NA	NA	NA
ffh	15895031	CAC1754	NA	NA	NA	NA	NA	NA	NA	NA	NA	-0.146165	-0.0797264	-0.132877
hypothetical protein	15895033	CAC1756	NA	NA	NA	NA	NA	NA	-1.24905	-0.106302	0.717537	NA	NA	NA
topA	15895061	CAC1785	-0.279042	-0.29233	-0.305617	-0.0398632	0.239179	0.0265749	NA	NA	NA	-0.345481	-1.5148	-0.943428
codY	15895062	CAC1786	0	-0.093014	-0.132877	0.106301	-0.186028	-0.850414	0.438494	0.34548	-0.093014	0.438494	0.172741	-0.0797264
tsf	15895064	CAC1788	-0.0398632	-0.0664386	-0.0132877	0.079727	-1.27562	-0.385344	0.956715	0.916852	0.0132879	0.305617	0.279042	-0.46507
pyrH	15895065	CAC1789	NA	NA	NA	0.0398627	-0.305617	-0.0265755	-1.04973	-1.14274	-0.7574	NA	NA	NA
undecaprenyl pyrophosphate synthase	15895067	CAC1791	NA	NA	NA	-0.29233	-0.265754	-0.425207	NA	NA	NA	NA	NA	NA
nusA	15895075	CAC1799	0.93014	1.46165	0.58466	0.624522	-0.146165	1.96658	-0.664385	1.02315	0.0398627	NA	NA	NA
infB	15895078	CAC1802	1.02315	0.717537	0.186028	-1.08959	-1.52809	-1.47494	-0.17274	-0.212603	-0.385344	-1.04973	-1.91343	-0.664385
pnpA	15895084	CAC1808	-0.318905	-0.0132877	0.478358	0.318904	0.956715	0.770687	-0.212603	-0.491645	0.637811	-0.132877	-0.106302	-0.318905
recA	15895091	CAC1815	0.0265749	0.0930139	0.0930139	-0.0398632	-0.159452	-0.146165	-0.265754	-0.372056	-1.27562	0.239179	0.159452	0.079727
stage V sporulation protein SpoVS	15895093	CAC1817	0.0398627	0.0132879	0.0664392	-0.225891	-0.890277	-1.8337	-0.916852	-0.385344	-1.11617	-0.106302	-0.0664386	-0.0797264
aspB	15895095	CAC1819	0.079727	0.0398627	-0.0265755	NA	NA	NA	0.0265749	-0.544796	-0.584659	NA	NA	NA
phosphocarrier protein HPr	15895096	CAC1820	-0.744112	0.0531503	0	0.491646	-0.571372	0.318904	0.146165	-0.093014	-0.677673	0	-0.0398632	-0.0398632
purB	15895097	CAC1821	0.0930139	0.132877	0.0132879	0.305617	0.279042	0.597947	-0.0664386	-0.0797264	0.0398627	1.26233	0.730824	1.23576
host factor I protein Hfq	15895109	CAC1834	-0.0797264	-0.106302	-0.093014	-0.305617	-1.3022	-1.43507	-0.518221	0.11959	1.12946	-1.24905	-0.690961	-1.20918
hypothetical protein	15895143	CAC1868	-0.63781	-0.7574	-0.186028	NA	NA	NA	-0.17274	0.0265749	0.0132879	-0.186028	-0.478358	-0.225891
phage related transcriptional regulator	15895220	CAC1947	NA	NA	NA	NA	NA	NA	-0.159452	-0.611235	0.225891	NA	NA	NA
aldo/keto reductase	15895230	CAC1958	0.0930139	0	0	0.571372	-0.093014	0.730824	NA	NA	NA	0.265754	0.425207	0.425207
ABC transporter ATPase	15895268	CAC1998	-0.544796	-0.385344	-0.265754	NA	NA	NA	NA	NA	NA	NA	NA	NA
Fe-S oxidoreductase	15895280	CAC2010	0.478358	0.637811	0.252466	NA	NA	NA	NA	NA	NA	-0.0265755	-0.106302	0.146165
fabH	15895281	CAC2011	0.146165	0.451782	0.730824	NA	NA	NA	NA	NA	NA	NA	NA	NA
acyl carrier protein	15895287	CAC2017	0.491646	0	0.265754	-3.52124	-0.996579	-0.704249	0.837126	-0.0797264	-0.0664386	-0.0132877	0.252466	0.0398627
flavodoxin	15895296	CAC2026	0.531509	0.903564	1.03644	NA	NA	NA	NA	NA	NA	NA	NA	NA
scpB	15895330	CAC2060	NA	NA	NA	NA	NA	NA	0.597947	-0.239179	0.225891	NA	NA	NA
deoB	15895335	CAC2065	NA	NA	NA	NA	NA	NA	NA	NA	NA	0.0531503	-0.438494	-0.225891
Spo0A protein	15895341	CAC2071	1.12946	1.63439	1.34206	-0.837126	0.46507	0.478358	-0.664385	-0.0265755	0.132877	-0.0797264	-0.0132877	-0.146165
argR	15895344	CAC2074	-0.119589	-0.7574	-0.81055	NA	NA	NA	NA	NA	NA	NA	NA	NA
hypothetical protein	15895355	CAC2085	2.63097	3.64083	2.15261	0.34548	0.385344	0	0.730824	0.11959	-0.0398632	0.425207	0.491646	-0.0797264
efp	15895364	CAC2094	-0.717537	0.106301	-0.797263	-0.783975	-0.106302	-0.93014	0	0.212603	0.823838	0.438494	0.491646	0.0531503
aminopeptidase	15895365	CAC2095	-0.332193	-0.279042	-0.0531509	0.079727	0.252466	0.0930139	-0.558084	-0.212603	-0.425207	-0.0531509	-0.225891	-0.186028
GAF domain-containing protein	15895379	CAC2110	-0.305617	-0.132877	-1.0763	NA	NA	NA	0.690961	0.146165	0.531509	NA	NA	NA
pyrR	15895382	CAC2113	-0.0265755	-2.09946	-0.358768	NA	NA	NA	NA	NA	NA	0.0664392	0.199316	-0.279042
cell division protein DivIVA	15895387	CAC2118	-0.239179	-0.0797264	-0.0265755	-0.239179	0.46507	0.279042	0	0.0132879	-0.0398632	0.0531503	0.0930139	-0.212603
hypothetical protein	15895389	CAC2120	-0.146165	-0.132877	0.0132879	0.225891	0.172741	-0.17274	NA	NA	NA	1.56795	1.27562	-0.0531509
murF	15895397	CAC2128	0.34548	-1.18261	0.146165	NA	NA	NA	NA	NA	NA	NA	NA	NA
ychF	15895403	CAC2134	0.29233	0.0664392	-0.159452	-0.0531509	-0.17274	-0.770687	0.358769	0.451782	0.34548	-0.146165	-0.093014	-0.093014
manganese-dependent inorganic pyrophosphatase	15895407	CAC2138	-0.704249	-0.584659	-0.318905	0.0132879	-0.398631	-0.372056	-0.0531509	-0.0132877	-0.093014	0.664385	0.0531503	-1.82042
flgE	15895423	CAC2154	NA	NA	NA	NA	NA	NA	NA	NA	NA	0.0664392	0.225891	-0.332193
hypothetical protein	15895469	CAC2201	-0.996579	-0.186028	-0.704249	0.0930139	-0.597947	-0.0797264	NA	NA	NA	NA	NA	NA
hag	15895471	CAC2203	-0.63781	-1.27562	-0.863701	-0.093014	-1.31548	-1.86028	0.199316	0.544796	-1.5148	1.08959	0.690961	-0.0265755
flagellar assembly protein FliW	15895478	CAC2210	NA	NA	NA	NA	NA	NA	NA	NA	NA	-0.332193	-1.56795	0.146165
fliY	15895483	CAC2215	NA	NA	NA	NA	NA	NA	0.744112	1.00987	1.20918	NA	NA	NA
cheW	15895485	CAC2217	-0.225891	-0.0398632	-0.265754	-0.425207	-0.63781	-0.451782	0.478358	0.239179	0.717537	-0.186028	-0.0531509	0.0132879
cheY	15895486	CAC2218	0.146165	0.279042	0.0265749	0.0398627	-0.225891	-0.119589	0.305617	-0.478358	-0.0664386	0.212603	0.079727	0.0398627
cheA	15895488	CAC2220	0.079727	-0.0265755	0.0930139	-0.0531509	-0.0398632	-0.0664386	0	-0.0797264	0.159452	-0.0664386	0.0265749	0.0930139
cheW	15895492	CAC2224	NA	NA	NA	NA	NA	NA	-0.0265755	0.146165	0.0664392	0.358769	0.279042	0.305617
branched-chain amino acid aminotransferase	15895494	CAC2226	-0.0664386	-0.544796	-0.504933	-0.398631	-0.279042	-0.29233	-0.491645	0.0398627	0.0265749	0	-0.0398632	0.0132879
pyruvate:ferredoxin oxidoreductase	15895497	CAC2229	0.717537	0.850414	0.252466	0.305617	0.558083	-0.0265755	-0.305617	-1.24905	-0.717537	0.398632	0	0.34548
nifS	15895502	CAC2234	0.106301	-0.159452	0.0398627	-0.0531509	-0.332193	-0.106302	NA	NA	NA	0	-0.558084	-0.0664386
cysK	15895503	CAC2235	-0.983291	-0.332193	0.438494	0.46507	-1.16932	-0.252466	0.504933	0.252466	-0.783975	0	-0.0398632	-0.0265755
hypothetical protein	15895529	CAC2261	4.73043	3.88001	4.39823	NA	NA	NA	NA	NA	NA	NA	NA	NA
glyA	15895532	CAC2264	-0.823838	-0.225891	0.518221	-0.46507	-0.17274	-0.0664386	-0.305617	-1.67425	-0.504933	-0.425207	-0.0531509	0.504933
aspS	15895537	CAC2269	0.46507	0.332192	0.717537	NA	NA	NA	0.664385	0.358769	0.199316	-0.611235	-0.611235	-0.46507
spoT	15895542	CAC2274	-0.0132877	0.11959	0.0265749	NA	NA	NA	NA	NA	NA	NA	NA	NA
apt	15895543	CAC2275	-0.199316	-0.106302	-0.199316	0.079727	-0.132877	-0.252466	NA	NA	NA	-0.186028	-0.305617	-0.451782
secD	15895546	CAC2278	NA	NA	NA	0.0265749	0.212603	0.132877	-0.46507	-0.451782	0.491646	NA	NA	NA
heme biosynthesis (nirJ-2) family protein	15895547	CAC2279	0.146165	0.0398627	0.0531503	-0.093014	0.159452	0.0132879	-0.119589	-0.651098	-1.47494	-0.797263	-1.22247	-1.06302
queA	15895551	CAC2283	0.0398627	0.079727	0.146165	NA	NA	NA	0.132877	0.225891	0.132877	-0.823838	-1.08959	-0.544796
acyl-CoA reductase	15895555	CAC2287	0.385344	0.318904	0.239179	2.41836	1.47494	2.89672	-0.0531509	-0.0398632	0.11959	0.212603	0.385344	0.438494
hypothetical protein	15895562	CAC2295	-0.46507	0.0132879	-0.0132877	-0.093014	-0.29233	-0.186028	0.106301	0.0930139	0.0265749	-0.132877	-0.0664386	-0.132877
anti-sigma F factor	15895574	CAC2307	0.212603	-0.0398632	0.704249	NA	NA	NA	NA	NA	NA	NA	NA	NA
dTDP-4-dehydrorhamnose reductase, rfbD ortholog	15895582	CAC2315	0.677673	0.34548	0.438494	0.730824	0.199316	0.265754	0.146165	-0.0132877	0.558083	-0.0664386	-0.0265755	-0.0797264
glycosyltransferase domain-containing protein	15895594	CAC2327	NA	NA	NA	NA	NA	NA	-0.943428	-0.186028	1.14274	0.239179	0.332192	0.451782
polysaccharide ABC transporter ATP-binding protein	15895595	CAC2328	NA	NA	NA	NA	NA	NA	NA	NA	NA	0.172741	-0.132877	0.252466
spsJ	15895599	CAC2332	-0.093014	-0.159452	-0.093014	NA	NA	NA	0.239179	-0.438494	0.212603	0.970003	0.597947	0.29233
spsI	15895600	CAC2333	0.518221	0.58466	-0.132877	-0.0398632	0.372056	-0.411919	-0.17274	-0.17274	-0.106302	-0.0797264	-0.106302	-0.0265755
UTP-glucose-1-phosphate uridylyltransferase	15895602	CAC2335	0.159452	0.651098	-0.385344	1.3022	0.863701	0.664385	-0.119589	-0.0797264	-0.0132877	-0.186028	-1.24905	0.571372
hypothetical protein	15895603	CAC2336	-0.0664386	-0.199316	0.159452	NA	NA	NA	0.0265749	0.0398627	0.279042	0.0531503	0.29233	-0.132877
phosphomannomutase	15895604	CAC2337	0.385344	0.34548	-0.212603	-0.29233	0.305617	0.11959	0.0531503	-0.0132877	0	0.850414	0.890277	0.863701
mutS1	15895607	CAC2340	0.0398627	0.106301	0.146165	1.55466	0.797263	1.08959	NA	NA	NA	NA	NA	NA
pheT	15895623	CAC2356	-0.730824	0.385344	0.279042	1.0763	1.10288	1.31548	-0.305617	-0.186028	-0.239179	-2.29877	-1.19589	0.903564
pheS	15895624	CAC2357	0.11959	0.0265749	-0.0531509	0.624522	0.172741	0.279042	0.225891	0.544796	0.491646	0.0664392	0.225891	0.172741
infC	15895628	CAC2361	-0.345481	0.0398627	0	0.318904	-0.0797264	-0.17274	-0.0531509	-0.212603	-0.239179	0.0132879	0.0132879	0.0664392
thrS	15895629	CAC2362	0.411919	0.837126	-0.558084	-0.797263	0.611235	0.212603	-0.0664386	-0.0797264	-0.0398632	0.611235	0.876989	0.783975
hypothetical protein	15895633	CAC2366	0.11959	-0.225891	-0.305617	-0.0398632	1.54137	1.54137	-0.305617	-0.504933	-0.0265755	0.159452	0.318904	0.332192
ChW repeat-containing protein	15895634	CAC2367	NA	NA	NA	NA	NA	NA	NA	NA	NA	0.398632	0.265754	0.690961
dapB	15895645	CAC2379	NA	NA	NA	-0.597947	-0.0265755	-0.132877	NA	NA	NA	NA	NA	NA
PLP-dependent aminotransferase	15895646	CAC2380	NA	NA	NA	NA	NA	NA	-0.7574	-0.916852	0.146165	NA	NA	NA
dapD	15895647	CAC2381	-0.265754	-1.64768	-0.956715	0.0265749	-0.0398632	-0.0531509	0.34548	-0.863701	-0.132877	-0.0797264	-0.0265755	0
ssb	15895648	CAC2382	0.7574	2.19247	1.75398	-0.438494	0.305617	0.970003	-0.651098	-0.385344	0.132877	-1.3022	-0.837126	0.385344
hypothetical protein	15895653	CAC2387	-1.15603	-0.358768	0.172741	0	0.11959	-0.132877	-0.690961	0.0531503	0.172741	0.318904	0.518221	0.451782
argD	15895654	CAC2388	-0.0265755	-0.996579	-0.225891	0.571372	1.48822	1.42179	-0.0132877	-0.0531509	-0.0531509	0.186028	-0.425207	-0.318905
argB	15895655	CAC2389	-0.0797264	-0.093014	0.0132879	-0.411919	0.664385	0.0930139	NA	NA	NA	NA	NA	NA
argC	15895656	CAC2390	-0.518221	-0.093014	-0.730824	0.996578	-1.14274	0.372056	-0.159452	-0.0132877	0	NA	NA	NA
argJ	15895657	CAC2391	-0.0398632	-0.106302	-0.0398632	0.797263	0.970003	1.28891	0.398632	0.385344	0.11959	0.305617	0.46507	0.332192
valS	15895665	CAC2399	0.239179	0.132877	-0.0531509	0.0265749	-0.0398632	0.0531503	-1.08959	-1.48822	-0.797263	-0.186028	-0.106302	-0.132877
greA	15895695	CAC2430	-0.29233	-0.770687	-0.265754	NA	NA	NA	-0.212603	-0.411919	-0.385344	-0.651098	-0.239179	0.0265749
HtrA-like serine protease	15895698	CAC2433	0.279042	-0.146165	-1.19589	NA	NA	NA	-2.21905	-1.23576	-2.83028	0.332192	-0.199316	-0.318905
5-aminoimidazole-4-carboxamide ribonucleotide transformylase	15895710	CAC2445	-0.597947	-0.0664386	-0.093014	0.199316	-0.385344	0.318904	0.916852	1.91343	1.5148	-0.29233	0.451782	0.265754
NAD(FAD)-dependent dehydrogenase	15895713	CAC2448	NA	NA	NA	NA	NA	NA	0.637811	1.04973	0.279042	0.730824	0.58466	-0.0265755
flavodoxin	15895717	CAC2452	NA	NA	NA	NA	NA	NA	NA	NA	NA	-3.46809	-2.3785	-1.14274
2-oxoglutarate ferredoxin oxidoreductase subunit beta	15895723	CAC2458	NA	NA	NA	NA	NA	NA	-0.0132877	-0.093014	0.225891	NA	NA	NA
def	15895739	CAC2474	NA	NA	NA	-0.372056	-0.186028	-0.106302	0.239179	0.451782	0.305617	NA	NA	NA
5-nitroimidazole antibiotics resistance protein	15895740	CAC2475	0.265754	-0.252466	-0.119589	NA	NA	NA	NA	NA	NA	NA	NA	NA
carbonic anhydrase	15895747	CAC2482	NA	NA	NA	NA	NA	NA	0.372056	0.0398627	-1.64768	0.212603	-0.597947	0.863701
hypothetical protein	15895824	CAC2564	0.132877	0.0398627	-0.0531509	0.956715	0.531509	-0.199316	0.186028	-0.730824	0.0531503	0	-0.0132877	-0.0398632
NifU-like domain-containing protein	15895825	CAC2565	-0.0132877	0	-0.0531509	0.504933	0.664385	0.46507	0.704249	1.04973	0.358769	0.93014	0.172741	0.212603
ChW repeat-containing protein	15895844	CAC2584	-0.385344	-0.0265755	-0.093014	NA	NA	NA	-0.239179	-0.411919	0.0930139	NA	NA	NA
glcK	15895871	CAC2613	-0.146165	-0.0797264	-0.106302	0.425207	-1.15603	0.239179	NA	NA	NA	1.3022	-0.717537	0.810551
dapF	15895882	CAC2624	-0.212603	-0.63781	-0.225891	0.425207	0.46507	0.305617	NA	NA	NA	0.58466	1.0763	0.0132879
ferric uptake regulator	15895892	CAC2634	NA	NA	NA	-0.717537	-0.63781	-0.611235	NA	NA	NA	NA	NA	NA
lonA	15895895	CAC2637	NA	NA	NA	-0.0664386	-0.0398632	0	NA	NA	NA	NA	NA	NA
clpX	15895897	CAC2639	-0.106302	0.0132879	-0.119589	-0.119589	0.0265749	-0.239179	NA	NA	NA	1.66096	-1.35535	2.93658
clpP	15895898	CAC2640	0.305617	0.797263	1.11617	NA	NA	NA	-0.970003	0.717537	0.783975	-1.23576	-0.358768	-1.14274
tig	15895899	CAC2641	-1.11617	-1.47494	-0.717537	-0.624523	-1.76727	-0.903564	1.19589	1.6211	1.12946	0.358769	-0.571372	-1.32877
carB	15895902	CAC2644	0.797263	0.0398627	0.770687	0.0398627	0.0265749	-0.0132877	-0.159452	-1.04973	-0.478358	-0.0265755	-0.0265755	0.0132879
carA	15895903	CAC2645	NA	NA	NA	NA	NA	NA	NA	NA	NA	0.212603	-0.279042	-0.744112
sipS	15895904	CAC2646	0.372056	0.611235	0.504933	-0.159452	0.186028	0.332192	NA	NA	NA	NA	NA	NA
hypothetical protein	15895913	CAC2655	NA	NA	NA	NA	NA	NA	-0.770687	-0.318905	-0.29233	0.265754	-0.265754	1.90014
glnA	15895916	CAC2658	0.332192	-0.558084	-0.916852	-0.690961	0.58466	0.531509	-0.0398632	-0.0531509	-0.0664386	0.651098	0.199316	-1.26233
pykA	15895918	CAC2660	0.571372	1.16932	0.425207	-0.0797264	0.0664392	0.0664392	-0.0797264	0.0398627	0.0531503	0.146165	0.146165	0.0664392
gatB	15895927	CAC2669	0.637811	1.44836	1.02315	0.637811	0.956715	1.34206	0.0398627	-0.411919	-0.0664386	NA	NA	NA
gatA	15895928	CAC2670	-0.0797264	-0.0531509	-0.0797264	-0.411919	0	-0.17274	-0.63781	-1.66096	-0.717537	-0.093014	-0.0797264	-0.186028
pgi	15895938	CAC2680	-0.29233	-0.252466	0.611235	-0.531509	-0.651098	0.0664392	-0.783975	0.0265749	0.544796	0	-0.0531509	0.0531503
hypothetical protein	15895939	CAC2681	NA	NA	NA	-1.80713	0.943428	0.770687	NA	NA	NA	NA	NA	NA
guaA	15895957	CAC2700	0.252466	-0.0132877	-0.451782	-0.17274	0.159452	-0.119589	0.279042	0.11959	0.159452	-0.17274	0	-0.0531509
guaB	15895958	CAC2701	-0.425207	-1.10288	-0.29233	-0.093014	-0.0797264	-0.0664386	-0.17274	-1.22247	-0.0132877	-1.15603	-0.119589	0.0132879
groEL	15895960	CAC2703	-0.651098	0.0132879	-0.876989	-0.890277	-0.664385	1.11617	-0.730824	0.717537	1.76727	-1.82042	-0.17274	0.624522
groES	15895961	CAC2704	-0.903564	-0.385344	-0.558084	-0.783975	-1.0763	0.637811	-0.63781	0.943428	1.74069	-0.837126	0.252466	0.212603
hbd	15895965	CAC2708	-0.970003	-1.32877	-0.159452	0.358769	-1.34206	-0.279042	-0.119589	-0.584659	-1.0763	0.730824	0.863701	0.0531503
etfA	15895966	CAC2709	-0.332193	-0.996579	-0.597947	1.12946	0.225891	1.12946	-0.478358	-0.730824	-0.425207	0.0132879	0	-0.0132877
etfB	15895967	CAC2710	-0.651098	-1.48822	-0.823838	0.411919	0.225891	0.558083	-0.0132877	-0.0265755	-0.0398632	0.212603	-0.544796	-0.717537
bcd	15895968	CAC2711	0	0.0132879	-0.0265755	0.518221	2.03302	1.92672	0.106301	-0.850414	0.172741	1.02315	0.996578	0.890277
crt	15895969	CAC2712	-0.46507	-1.20918	-0.996579	0.11959	-0.239179	-0.0531509	0.451782	0.425207	0.11959	1.50151	1.34206	0.252466
redox-sensing transcriptional repressor Rex	15895970	CAC2713	0.411919	0.332192	0.637811	0.664385	0.531509	0.876989	0.079727	0.106301	0	-0.146165	-0.0531509	-0.0531509
ABC-type transporter duplicate ATPase component	15895971	CAC2714	-0.305617	-0.17274	0.079727	NA	NA	NA	NA	NA	NA	NA	NA	NA
glycosyl transferase family protein	15895973	CAC2716	NA	NA	NA	-0.132877	0.717537	0.651098	-0.252466	-0.17274	-0.159452	NA	NA	NA
dipeptidase PepV	15895980	CAC2723	0.970003	0.837126	1.22247	-0.318905	0.0265749	-0.398631	-0.597947	0.571372	-0.571372	0.770687	0.956715	0.863701
hisS	15895997	CAC2740	-0.0265755	0.0930139	0.079727	0.079727	-0.358768	1.87357	0.916852	0.903564	0	0.252466	0.46507	-0.0265755
ppiB	15896024	CAC2769	0.0265749	0.0265749	0.0930139	NA	NA	NA	NA	NA	NA	-0.279042	0.106301	-0.17274
cysD	15896038	CAC2783	-0.478358	0.0664392	0.239179	0.0398627	0.624522	0.544796	0.0930139	0.132877	0.106301	-1.90014	-0.093014	0.571372
MoaA/NirJ family Fe-S oxidoreductase	15896046	CAC2791	0.664385	1.10288	1.03644	NA	NA	NA	NA	NA	NA	NA	NA	NA
NADH:flavin oxidoreductase	15896053	CAC2798	1.92672	2.24562	1.71411	NA	NA	NA	NA	NA	NA	NA	NA	NA
aspartate aminotransferase	15896087	CAC2832	NA	NA	NA	-0.571372	-0.0531509	0.0664392	NA	NA	NA	NA	NA	NA
hypothetical protein	15896094	CAC2839	0.478358	0.305617	0.239179	NA	NA	NA	NA	NA	NA	NA	NA	NA
transcription accessory protein	15896097	CAC2842	-0.186028	0.597947	0.518221	NA	NA	NA	NA	NA	NA	NA	NA	NA
secA	15896101	CAC2846	0.106301	0.146165	0.0930139	-0.558084	0.29233	0.372056	0.0664392	0.0531503	-0.0265755	-0.0132877	-0.0664386	-0.0398632
metK	15896110	CAC2856	0.318904	0.46507	0.611235	-0.0265755	-0.0132877	-0.0132877	-0.132877	-0.119589	-0.159452	-0.63781	-1.50151	0.478358
mreV	15896112	CAC2858	0.863701	0.903564	0.744112	-0.0664386	-0.093014	-0.0265755	0.29233	-0.651098	-1.06302	-0.132877	-0.225891	-0.0398632
atpC	15896118	CAC2864	-0.239179	-0.783975	-0.611235	NA	NA	NA	NA	NA	NA	NA	NA	NA
atpD	15896119	CAC2865	-0.996579	-1.79384	-0.823838	0.611235	-0.252466	-0.7574	0.0398627	0.0265749	0	0.225891	-0.106302	-0.770687
atpG	15896120	CAC2866	NA	NA	NA	NA	NA	NA	-0.398631	-0.46507	-0.358768	1.84699	2.11275	1.44836
atpA	15896121	CAC2867	0.11959	0.0398627	0.11959	0.611235	0.850414	0.597947	-0.186028	0.730824	0.279042	-0.0132877	0.0265749	-0.132877
atpH	15896122	CAC2868	0.837126	0.823838	0.690961	NA	NA	NA	NA	NA	NA	NA	NA	NA
atpF	15896123	CAC2869	-0.159452	0.0132879	-0.0265755	-0.0398632	0.159452	-0.212603	-0.943428	-1.20918	-2.23234	-0.0664386	-0.106302	-0.159452
acetyl-CoA acetyltransferase	15896127	CAC2873	-0.717537	-0.504933	-1.0763	0.837126	0.46507	0.0930139	-0.504933	-0.717537	-0.584659	-0.252466	-0.106302	-0.876989
UDP-N-acetylglucosamine 2-epimerase	15896128	CAC2874	NA	NA	NA	0.199316	-0.239179	0.385344	NA	NA	NA	NA	NA	NA
upp	15896133	CAC2879	0.0265749	0	-0.0664386	0.29233	-0.0531509	-0.186028	-1.44836	-0.903564	-0.411919	0.159452	-0.0398632	0.0664392
ribose-5-phosphate isomerase B	15896134	CAC2880	0	0.11959	-0.119589	-0.17274	-0.318905	-0.398631	NA	NA	NA	NA	NA	NA
prfA	15896138	CAC2884	0.0132879	0.0531503	0.11959	-0.531509	-0.159452	-0.146165	NA	NA	NA	-0.0664386	-0.0398632	0.0930139
rho	15896143	CAC2889	0.438494	0.332192	0.398632	NA	NA	NA	NA	NA	NA	NA	NA	NA
pyrG	15896145	CAC2892	0.252466	-0.225891	-0.305617	0.518221	-0.491645	-0.239179	NA	NA	NA	1.10288	1.02315	0.651098
ddl	15896148	CAC2895	0.7574	0.318904	-0.239179	-0.0797264	0.34548	0.0132879	-0.63781	0.252466	-0.0664386	0.212603	0.372056	-0.225891
hypothetical protein	15896157	CAC2904	NA	NA	NA	-0.730824	-0.345481	-0.597947	-0.239179	-0.332193	0.186028	-0.225891	0.132877	0.558083
spore coat protein cotS related	15896159	CAC2906	1.31548	0.903564	0.438494	NA	NA	NA	NA	NA	NA	NA	NA	NA
panB	15896167	CAC2914	1.03644	0.358769	0.438494	-1.6211	-1.24905	-1.18261	-0.983291	-0.558084	-0.398631	-0.199316	-0.0797264	-0.451782
panC	15896168	CAC2915	0.93014	0.637811	1.16932	0.0398627	-0.0797264	0	0.0664392	-0.438494	-0.398631	NA	NA	NA
thiH	15896174	CAC2921	0.0664392	-0.0664386	-0.132877	0.318904	0.0398627	0.332192	-0.212603	0.0664392	-0.132877	0.34548	-0.0797264	-0.744112
thiG	15896175	CAC2922	-0.0664386	-0.119589	-0.0797264	-0.0531509	-0.0398632	-0.0531509	0.0531503	0.0398627	-0.0265755	0.558083	0.504933	0.34548
thiamine biosynthesis protein ThiF	15896176	CAC2923	-0.398631	-0.398631	-0.93014	3.50796	1.42179	2.56453	0.0132879	-0.0664386	0.106301	NA	NA	NA
acetyltransferase	15896188	CAC2935	NA	NA	NA	NA	NA	NA	-0.558084	0.212603	-0.318905	NA	NA	NA
S-ribosylhomocysteinase	15896195	CAC2942	-0.372056	-0.279042	-0.0132877	NA	NA	NA	0.0531503	-0.0132877	-0.0664386	-0.63781	-0.823838	-0.305617
kdgA	15896226	CAC2973	NA	NA	NA	0.106301	0.146165	0.305617	0.504933	0.172741	0.106301	NA	NA	NA
gatB	15896229	CAC2976	NA	NA	NA	-0.0797264	0.146165	0.279042	NA	NA	NA	NA	NA	NA
gatA	15896230	CAC2977	-0.0265755	-0.0398632	-0.093014	-1.44836	-1.4085	-0.305617	-2.00644	0.332192	-1.18261	-0.0398632	0.0132879	0.0930139
aspC	15896232	CAC2979	0.0930139	0.172741	0.186028	0.132877	0.0930139	-0.093014	0.212603	0.0664392	0.0398627	0.611235	0.11959	1.11617
MinD family ATPase	15896234	CAC2982	0.0398627	0.0132879	-0.0398632	2.00644	1.78055	2.39179	NA	NA	NA	NA	NA	NA
hypothetical protein	15896237	CAC2985	0.837126	0.996578	0.425207	NA	NA	NA	NA	NA	NA	NA	NA	NA
csp	15896242	CAC2990	-0.212603	-0.212603	0.664385	-0.332193	-1.56795	-0.411919	0	0.451782	0.0398627	-1.0763	-1.44836	-1.79384
metG	15896243	CAC2991	-0.0398632	0.0265749	-0.17274	0.358769	0.132877	0.305617	-1.20918	-2.33864	-0.943428	-0.558084	0.0664392	0.159452
zinc-dependent peptidase	15896258	CAC3006	0	-0.225891	-0.119589	-0.186028	-0.093014	-0.305617	-0.81055	0.279042	-0.186028	0.079727	0.265754	-0.186028
ATP-dependent RNA	15896262	CAC3010	-0.212603	0.106301	0.29233	NA	NA	NA	NA	NA	NA	0.0930139	0.11959	0.810551
thiC	15896266	CAC3014	-0.119589	-0.212603	-0.225891	0.0132879	0.0265749	-0.106302	0.0265749	0.398632	-0.159452	0.704249	1.22247	0.212603
argJ	15896272	CAC3020	NA	NA	NA	0.265754	0.146165	0.172741	NA	NA	NA	NA	NA	NA
galactose mutarotase	15896283	CAC3032	NA	NA	NA	NA	NA	NA	0.252466	0.186028	-0.425207	NA	NA	NA
ccpA	15896288	CAC3037	0.146165	-0.0664386	0.132877	0.0132879	0.146165	0.0398627	-0.17274	0	-0.0531509	-0.17274	-0.0797264	-0.119589
ileS	15896289	CAC3038	-0.132877	0.079727	0.58466	-0.0531509	0.0132879	0.0398627	0.0531503	0.11959	-0.0265755	0.0531503	-0.0664386	0.0398627
LytR family transcriptional regulator	15896314	CAC3063	NA	NA	NA	NA	NA	NA	NA	NA	NA	0.0265749	-0.544796	-0.677673
UDP-N-acetylglucosamine 2-epimerase	15896315	CAC3064	0.0531503	0.0132879	0.146165	-0.146165	0.0664392	-0.0531509	-0.239179	-0.0132877	-0.186028	0.0664392	-0.398631	0.0398627
glycosyltransferase	15896322	CAC3071	0.358769	0.172741	0.611235	NA	NA	NA	NA	NA	NA	NA	NA	NA
mannose-1-phosphate guanylyltransferase	15896323	CAC3072	-0.119589	-0.106302	-0.0265755	-0.0265755	0.0531503	0.0930139	0.079727	2.31206	0.106301	0.265754	0.0664392	-0.0265755
buk	15896326	CAC3075	-0.332193	-1.0763	-0.783975	-0.0797264	-0.504933	-1.44836	-0.0398632	-0.0398632	-0.093014	0.558083	0.704249	0.186028
ptb	15896327	CAC3076	-1.19589	-0.916852	-0.943428	-0.0132877	0.0132879	0	-0.518221	-1.10288	-0.81055	-0.0398632	-0.0132877	-0.0398632
thioredoxin	15896334	CAC3083	-0.0265755	-0.305617	0.0398627	-0.279042	-0.119589	-0.199316	0.730824	1.38192	-0.186028	0.438494	0.730824	0.58466
phosphoenolpyruvate-protein kinase	15896338	CAC3087	0.0265749	0.0531503	-0.252466	-0.212603	-0.17274	-0.664385	NA	NA	NA	NA	NA	NA
fumarate hydratase	15896342	CAC3091	NA	NA	NA	NA	NA	NA	NA	NA	NA	0.558083	0.903564	0.305617
hypothetical protein	15896345	CAC3094	0.0132879	-0.0531509	-0.146165	0.0531503	-0.0664386	-0.186028	0.106301	-0.0664386	-0.132877	0.0930139	0.265754	0.0531503
rpoA	15896355	CAC3104	0.385344	0.212603	0.624522	-0.332193	-0.132877	-0.943428	0.478358	-0.0132877	0.704249	-0.372056	0.212603	-0.837126
infA	15896360	CAC3109	-0.571372	-1.66096	-0.358768	-0.81055	-1.46165	-1.6211	0.970003	-0.186028	-0.451782	0.837126	0.478358	-0.63781
adk	15896362	CAC3112	0.624522	0.943428	0.58466	-0.571372	-0.983291	-0.664385	-0.584659	-0.372056	0.225891	-0.093014	-0.0664386	-0.132877
secY	15896363	CAC3113	-0.531509	0.558083	0.451782	0.0398627	0.0265749	0.0398627	-0.0797264	-0.106302	-0.0265755	-0.106302	0	0.0265749
tuf	15896386	CAC3136	0.677673	0.704249	0.305617	0.11959	0.611235	0.571372	-0.518221	-0.265754	-0.239179	0.34548	-0.0531509	0.7574
fus	15896387	CAC3138	0.46507	0.199316	-0.132877	-0.597947	-0.265754	-0.279042	-0.0531509	0.425207	0.172741	0.425207	0.810551	0.597947
rpoC	15896391	CAC3142	0.717537	0.11959	0.850414	-0.730824	-0.239179	-0.597947	-0.0664386	-0.106302	-0.0265755	0.398632	1.47494	1.15603
rpoB	15896392	CAC3143	0.34548	0.34548	-0.677673	-0.225891	0.398632	0.0265749	-0.305617	-1.96658	-0.664385	-0.146165	-0.0664386	0.0265749
nusG	15896397	CAC3149	NA	NA	NA	NA	NA	NA	0.651098	0.159452	1.00987	NA	NA	NA
secE	15896398	CAC3150	NA	NA	NA	NA	NA	NA	0.146165	0	0.106301	NA	NA	NA
trpA	15896405	CAC3157	-1.02315	1.14274	0.611235	0	0.225891	-0.0797264	-0.690961	0	-0.186028	-0.0132877	0.0930139	-0.0531509
trpB	15896406	CAC3158	-0.797263	1.04973	0.385344	-0.385344	0.876989	0.730824	0.0265749	0.7574	1.16932	-0.451782	0.34548	0.518221
trpF	15896407	CAC3159	-0.916852	0.212603	0.372056	NA	NA	NA	NA	NA	NA	NA	NA	NA
trpC	15896408	CAC3160	NA	NA	NA	-0.345481	0.0930139	0.186028	0.0930139	0.478358	-0.093014	0.225891	-0.345481	-0.478358
trpD	15896409	CAC3161	-0.186028	0.225891	-0.0797264	-0.225891	0.199316	0.11959	-0.0531509	0.956715	1.28891	-0.146165	0.491646	0.571372
pabA	15896410	CAC3162	-0.265754	0.797263	0.146165	NA	NA	NA	NA	NA	NA	NA	NA	NA
parB	15896411	CAC3163	1.10288	2.67083	2.33864	0.332192	1.3022	0.717537	0.677673	1.6211	1.39521	-1.12946	0.079727	0.252466
ilvB	15896417	CAC3169	0.199316	0.637811	0.34548	0	0.0930139	0.106301	-0.491645	-0.17274	0.637811	0.106301	0.0398627	0.199316
ilvD	15896418	CAC3170	-0.0531509	-0.0132877	-0.0132877	0	-0.0132877	0	-0.93014	-0.186028	0.172741	-1.02315	-0.46507	0.11959
leuB	15896419	CAC3171	-2.21905	-0.970003	-1.0763	-0.0797264	-0.0265755	-0.0797264	-0.372056	0.478358	-0.0531509	1.78055	2.31206	0.531509
leuD	15896420	CAC3172	0.0398627	0.0664392	0.0664392	-0.0531509	0.0930139	0.146165	0.225891	0.0531503	0.305617	1.4085	1.63439	1.35535
leuC	15896421	CAC3173	-0.29233	0.571372	-0.372056	-0.0797264	0.558083	0.717537	-0.0664386	-0.0531509	-0.0265755	0.637811	0.690961	1.46165
leuA	15896422	CAC3174	-0.63781	0.159452	-0.146165	-0.132877	-0.119589	0.0664392	0.810551	0.664385	0.797263	0.265754	0.132877	0.305617
ilvN	15896424	CAC3176	NA	NA	NA	-0.385344	-0.611235	-0.531509	NA	NA	NA	2.00644	2.24562	2.13932
cysS	15896425	CAC3177	0.0132879	0.159452	-0.305617	NA	NA	NA	NA	NA	NA	NA	NA	NA
proS	15896426	CAC3178	-0.119589	-0.186028	-0.345481	NA	NA	NA	0.358769	0.677673	0.159452	-0.398631	-0.199316	-0.17274
clpC	15896437	CAC3189	-0.491645	-0.0797264	-0.385344	-2.09946	-0.744112	-0.265754	-0.0664386	1.31548	1.64768	-0.305617	2.04631	2.43165
ATP:guanido phosphotransferase	15896438	CAC3190	NA	NA	NA	NA	NA	NA	NA	NA	NA	0.850414	-0.0132877	3.09604
hypothetical protein	15896439	CAC3191	NA	NA	NA	NA	NA	NA	NA	NA	NA	0.159452	0.7574	1.67425
murD	15896442	CAC3194	0.0664392	0.46507	0	NA	NA	NA	-0.305617	-0.212603	-0.252466	NA	NA	NA
glycyl-tRNA synthetase	15896443	CAC3195	0.0265749	0.159452	-0.0265755	-0.225891	-0.0664386	-0.199316	0.385344	-0.385344	-0.425207	0.265754	0.0930139	0.132877
lysS	15896444	CAC3197	0	-0.0797264	0	0.0132879	0.0398627	0.0132879	0.624522	-0.332193	0.358769	0.438494	1.06302	0.810551
greA	15896445	CAC3198	0.0265749	0.34548	0.159452	NA	NA	NA	-0.132877	-0.159452	-0.225891	NA	NA	NA
formate--tetrahydrofolate ligase	15896448	CAC3201	0.624522	0.651098	0.518221	-0.558084	-0.305617	0.252466	0.305617	0.318904	0.983291	0	0.0398627	-0.0664386
ftsH	15896449	CAC3202	0.58466	-0.411919	0.717537	-0.132877	-0.0664386	-0.17274	-0.544796	0.332192	-0.690961	0.0398627	-0.0265755	0.0398627
hprT	15896450	CAC3203	0.106301	0.0398627	-0.106302	NA	NA	NA	NA	NA	NA	0.212603	0	-0.132877
hypothetical protein	15896453	CAC3206	-0.146165	-0.0265755	0.0265749	-0.0531509	-0.345481	-0.451782	0.132877	0.11959	0.079727	1.10288	-0.451782	0.332192
hbs	15896458	CAC3211	-0.358768	-0.305617	-0.106302	-0.425207	-1.75398	-1.16932	0.677673	1.03644	0.279042	-0.279042	-0.624523	-1.08959
prsA	15896462	CAC3215	-0.239179	-0.425207	0.504933	-0.132877	-1.12946	0.212603	0.0664392	0.0132879	-0.0398632	-0.093014	-0.783975	-0.17274
mfd	15896463	CAC3216	0.146165	-0.837126	-1.28891	NA	NA	NA	NA	NA	NA	-1.3022	-1.12946	-2.51138
prs	15896468	CAC3221	NA	NA	NA	NA	NA	NA	-0.252466	-0.332193	0.0398627	0.0531503	-0.186028	-0.279042
glmU	15896469	CAC3222	-0.690961	-0.611235	-2.85686	0.332192	0.0930139	0.372056	-0.225891	-0.916852	-0.385344	0.079727	0.106301	0.29233
spoVG	15896470	CAC3223	-0.451782	-0.46507	0.358769	0.0531503	0	-0.0531509	-0.0531509	-0.106302	-0.0531509	-1.91343	-1.20918	-0.863701
murC	15896472	CAC3225	0.531509	0.717537	-1.00987	-0.837126	0.318904	0.717537	NA	NA	NA	0.146165	0	0.159452
HAD family phosphatase	15896477	CAC3231	-0.146165	0.983291	-0.46507	NA	NA	NA	NA	NA	NA	NA	NA	NA
membrane associated methyl-accepting chemotaxis protein	15896488	CAC3243	-0.146165	-1.02315	0.7574	-0.0797264	0.132877	0	0.411919	0.212603	0.186028	2.77713	2.9233	3.37508
hypothetical protein	15896493	CAC3248	NA	NA	NA	NA	NA	NA	0.651098	0.571372	0.398632	NA	NA	NA
proA	15896499	CAC3254	-0.504933	0.265754	-0.903564	NA	NA	NA	0	0.425207	-0.265754	NA	NA	NA
asnC	15896505	CAC3260	1.59453	1.22247	1.24904	0.863701	-1.38192	0.0265749	0.0132879	-0.0398632	-0.0398632	-0.17274	-0.531509	-0.358768
ABC transporter ATPase	15896507	CAC3262	NA	NA	NA	NA	NA	NA	NA	NA	NA	-0.518221	-0.225891	0.106301
hypothetical protein	15896509	CAC3264	-0.0797264	1.59453	1.14274	NA	NA	NA	NA	NA	NA	NA	NA	NA
ABC-type multidrug/protein/lipid transport system, ATPase component	15896527	CAC3282	NA	NA	NA	0.159452	0.0930139	0.398632	-0.372056	0.7574	0.0930139	-0.451782	-0.597947	-1.02315
MarR family transcriptional regulator	15896528	CAC3283	NA	NA	NA	-0.597947	0.0265749	0.0531503	0.491646	0.372056	0.265754	NA	NA	NA
iron-regulated ABC transporter ATPase	15896533	CAC3288	-0.863701	-1.0763	-0.411919	-0.0664386	0.903564	-0.504933	-1.60781	0.252466	0.46507	0.11959	0.0132879	-0.0664386
Iron-regulated ABC transporter permease SufB	15896534	CAC3289	-0.093014	0.0664392	-0.0664386	0.0664392	0.106301	0	0.146165	0.0930139	-0.0265755	-0.611235	-0.956715	-0.597947
selenocysteine lyase	15896536	CAC3291	-0.451782	0.504933	0.106301	NA	NA	NA	-0.0132877	0.265754	-0.199316	-0.451782	-0.199316	0.425207
NifU-like protein involved in Fe-S cluster formation	15896537	CAC3292	NA	NA	NA	NA	NA	NA	0.783975	-1.28891	0.491646	NA	NA	NA
bdhB	15896542	CAC3298	3.69398	4.06604	3.66741	-1.26233	0.0398627	0.491646	-0.0132877	-0.0398632	0.186028	-1.48822	-1.19589	-0.890277
bdhA	15896543	CAC3299	NA	NA	NA	NA	NA	NA	-0.093014	0.0930139	-0.119589	-2.29877	-1.31548	-2.13932
htpG	15896558	CAC3315	-0.611235	-0.571372	-0.717537	0.730824	0.491646	1.92672	-0.345481	0.132877	0.624522	-0.690961	0.332192	0.518221
amino acid binding protein	15896568	CAC3325	0.611235	-0.876989	0.996578	0.0930139	0.11959	0.186028	0.239179	0.0398627	0.079727	-0.0664386	-0.0664386	-0.0531509
amino acid ABC transporter permease	15896569	CAC3326	NA	NA	NA	NA	NA	NA	-0.17274	-0.0265755	0.106301	-0.212603	-0.199316	-0.17274
multimeric flavodoxin WrbA family protein	15896584	CAC3341	-0.0664386	-0.0797264	-0.0398632	0.225891	0.159452	0.279042	-0.372056	0.46507	0.730824	-0.239179	-0.146165	-0.717537
mmuM	15896591	CAC3348	-0.690961	-3.45481	0.531509	NA	NA	NA	NA	NA	NA	NA	NA	NA
polyketide synthase	15896598	CAC3355	-0.46507	1.08959	-1.87357	0.46507	-0.531509	0.372056	NA	NA	NA	NA	NA	NA
nitroreductase	15896602	CAC3359	NA	NA	NA	NA	NA	NA	-0.265754	0.332192	0.504933	-0.239179	-0.0531509	-0.106302
2-enoate reductase	15896613	CAC3371	-0.0797264	-0.159452	-0.558084	0.252466	0.372056	0.252466	0.0398627	-0.0265755	-0.106302	0.172741	-0.146165	0
NADH-dependent butanol dehydrogenase	15896633	CAC3392	-0.956715	-0.770687	-0.837126	0.704249	0.478358	0.58466	-0.093014	0.132877	0.916852	-1.5148	-1.68754	-1.60781
low specificity L-threonine aldolase	15896661	CAC3420	NA	NA	NA	-0.943428	-0.903564	-0.358768	NA	NA	NA	0.279042	0.279042	-0.0797264
multimeric flavodoxin WrbA family protein	15896723	CAC3486	1.27562	0.876989	0.332192	-2.96316	-3.16248	-6.20536	NA	NA	NA	0.252466	0.0265749	0.11959
FadR family transcriptional regulator	15896739	CAC3502	1.23576	1.7274	0.132877	NA	NA	NA	NA	NA	NA	NA	NA	NA
hypothetical protein	15896773	CAC3537	0.611235	-0.212603	0.252466	0.186028	-0.119589	-1.38192	0.159452	-0.398631	-0.890277	2.23234	-0.186028	1.7274
murA	15896775	CAC3539	0.518221	0.504933	0.305617	-0.17274	0.385344	0.46507	NA	NA	NA	0.7574	0.172741	0.225891
accA	15896802	CAC3568	NA	NA	NA	NA	NA	NA	3.62755	2.85686	2.67083	NA	NA	NA
accD	15896803	CAC3569	NA	NA	NA	-0.0531509	-0.0265755	-0.225891	0.199316	-0.252466	-0.0398632	0.0132879	0	0.0664392
accC	15896804	CAC3570	0.079727	0.132877	0.0398627	NA	NA	NA	NA	NA	NA	0.106301	0.11959	0
accB	15896806	CAC3572	-0.797263	-1.20918	-0.332193	-1.63439	-2.33864	-2.03302	0.518221	1.12946	1.20918	-0.0797264	0.0398627	0.0930139
fabF	15896807	CAC3573	-0.119589	0.172741	0.0664392	NA	NA	NA	0.212603	0.0132879	0.0930139	-0.46507	-0.504933	-0.491645
fabG	15896808	CAC3574	NA	NA	NA	NA	NA	NA	0	-0.199316	-0.186028	0.398632	0.132877	-0.0531509
fabD	15896809	CAC3575	0.159452	0.186028	0.279042	NA	NA	NA	NA	NA	NA	NA	NA	NA
2-nitropropane dioxygenase	15896810	CAC3576	0.531509	0.730824	-0.239179	0.159452	0.305617	0.0531503	NA	NA	NA	0.0265749	0.132877	0.106301
2-nitropropane dioxygenase	15896814	CAC3580	-0.132877	0.212603	-0.0797264	-0.531509	-0.0265755	0.0132879	-0.106302	-0.730824	-0.783975	0.358769	0.558083	0.239179
HAD family phosphatase	15896815	CAC3581	0.531509	0.398632	-2.09946	NA	NA	NA	NA	NA	NA	NA	NA	NA
cinA	15896820	CAC3586	0.0132879	-0.0531509	0.318904	NA	NA	NA	NA	NA	NA	NA	NA	NA
acyl-ACP thioesterase	15896825	CAC3591	NA	NA	NA	NA	NA	NA	NA	NA	NA	1.27562	1.27562	0.890277
purA	15896827	CAC3593	-0.770687	-0.451782	-2.63097	0.106301	-0.199316	-0.186028	-0.730824	-0.903564	-0.571372	0	-0.0531509	0.0664392
hypothetical protein	15896829	CAC3595	-0.451782	-0.504933	-0.093014	0.252466	0.690961	0.970003	NA	NA	NA	NA	NA	NA
rubrerythrin	15896832	CAC3598	-1.11617	-1.8337	-1.24905	-0.0265755	-1.19589	-2.21905	1.7274	1.50151	1.66096	0.983291	-0.332193	0.903564
dapA	15896834	CAC3600	0.0531503	-0.265754	-0.956715	-0.146165	-0.451782	-0.690961	-0.17274	0.0664392	-0.132877	-0.212603	-0.119589	-0.0664386
FadR family transcriptional regulator	15896837	CAC3603	NA	NA	NA	NA	NA	NA	0.358769	-0.411919	-0.119589	NA	NA	NA
amino acid ABC transporter permease	15896853	CAC3619	NA	NA	NA	NA	NA	NA	0.29233	0.265754	0.0930139	NA	NA	NA
amino acid ABC transporter substrate-binding protein	15896854	CAC3620	-0.0398632	0.690961	1.0763	NA	NA	NA	NA	NA	NA	NA	NA	NA
oppB	15896865	CAC3631	1.31548	0.863701	0.451782	NA	NA	NA	NA	NA	NA	NA	NA	NA
oppA	15896866	CAC3632	0.704249	1.56795	1.19589	0	0.0265749	0.0265749	-0.823838	-2.04631	-0.730824	0.744112	1.34206	1.48822
oligopeptide ABC transporter periplasmic substrate-binding component	15896868	CAC3634	0.956715	0.0132879	0.863701	-0.46507	-0.318905	0.478358	0	0.0398627	-0.0132877	-0.730824	-2.33864	-0.584659
oligopeptide ABC transporter ATPase	15896869	CAC3635	-0.0797264	0.199316	-0.744112	NA	NA	NA	NA	NA	NA	NA	NA	NA
CRO repressor-like DNA-binding protein	15896873	CAC3639	NA	NA	NA	-1.91343	-0.624523	-0.744112	0.079727	0.159452	-0.146165	-0.345481	0.0265749	0.252466
abrB	15896880	CAC3647	-0.345481	0.850414	-0.491645	NA	NA	NA	NA	NA	NA	NA	NA	NA
acetyltransferase	15896881	CAC3648	NA	NA	NA	0.318904	0.29233	0.810551	NA	NA	NA	NA	NA	NA
heavy metal-binding domain-containing protein	15896887	CAC3654	NA	NA	NA	NA	NA	NA	1.47494	1.14274	0.863701	NA	NA	NA
NADP-dependent glyceraldehyde-3-phosphate dehydrogenase	15896890	CAC3657	-0.199316	0.0398627	-0.186028	-2.04631	-0.132877	-0.890277	-0.239179	0.079727	-0.0664386	0.159452	0.106301	0.079727
hypothetical protein	15896942	CAC3711	NA	NA	NA	NA	NA	NA	-1.11617	-4.39823	-0.916852	-0.093014	-0.159452	0.544796
hypothetical protein	15896944	CAC3713	-1.47494	-0.690961	-0.46507	NA	NA	NA	0.438494	2.04631	1.22247	-0.411919	1.42179	-0.0797264
molecular chaperone	15896945	CAC3714	-4.2122	-3.17576	-3.45481	-4.09262	-1.75398	-1.00987	-0.571372	2.72398	3.32193	-1.78055	2.47151	3.16248
hypothetical protein	15896952	CAC3721	0.186028	-0.159452	0.372056	0.11959	0.0930139	-0.0265755	-0.146165	-0.132877	-0.17274	-0.0531509	-0.29233	-0.106302
ssb	15896954	CAC3723	NA	NA	NA	NA	NA	NA	NA	NA	NA	-4.58426	-0.385344	-1.32877
hypothetical protein	15896959	CAC3728	-0.265754	-0.358768	0.385344	NA	NA	NA	NA	NA	NA	0.504933	-0.0531509	0.159452
spoOJ	15896960	CAC3729	-0.132877	-0.0531509	-0.279042	NA	NA	NA	NA	NA	NA	-0.146165	0.0265749	-0.279042
jag	15896966	CAC3735	-0.478358	-0.531509	-0.597947	NA	NA	NA	NA	NA	NA	0.398632	0.358769	0.318904
rnpA	15896969	CAC3738	NA	NA	NA	NA	NA	NA	NA	NA	NA	-0.677673	-0.119589	0.544796
ptna	15004770	CAP0066	-1.71411	-1.00987	-0.690961	0.544796	-1.14274	0.279042	0.305617	-0.544796	0.810551	0.544796	-1.14274	0.279042
ptnd	15004772	CAP0068	0.478358	0.837126	1.06302	-0.850414	0.571372	1.04973	0.146165	-0.0265755	0.106301	-0.850414	0.571372	1.04973
solo B3/4 domain containing protein	15004816	CAP0113	-0.451782	-0.265754	-0.305617	NA	NA	NA	0.451782	1.20918	0.770687	0.318905	0.0398627	0.879022
adhe1	15004865	CAP0162	-2.60439	-1.31548	-1.18261	-3.12261	1.03644	1.39521	NA	NA	NA	-3.12261	1.03644	1.39521
Spo0J regulator	15004880	CAP0177	0.186028	0.106301	-0.372056	-0.0531509	0.850414	0.890277	0.132877	0.0132879	0.0265749	-0.0531509	0.850414	0.890277
